# Supplementary material for: ﻿Global population genomics redefines domestication and clinical diversity in the Aspergillus flavus–oryzae complex
Source: IMA Fungus. 2025 Dec 23;16:e172343. doi: 10.3897/imafungus.16.172343 (PMC12780890; doi:10.3897/imafungus.16.172343)
Supplement: Supplementary material 2 — List of strains and isolates with sequenced genomes [file imafungus-16-e172343-s002.xlsx]

## Sheet: Genomes
Supplementary Table TS1. Complete list of genomes and their metadata.
Clade or Mosaic group in this study	Genome ID	Strain/isolate and genome names	Species identification in reference	BioSample	SRA Experiment	SRA Run	Sequencing layout	Isolation source	Geographic Origin: United Nations geoscheme	Geographic origin	Collection date	Reference	Note
Flavus A	1_1	1_1	Aspergillus flavus	SAMN32399226	SRX19405750	SRR23512484	paired-end	Agriculture: soil (cotton, peanut / Tift, Turner)	Northern America	USA: Georgia	?	Gangurde et al. (2024)
Flavus A	195_P10	VPCI 195/P/10; 195_P10	Aspergillus flavus	SAMEA104427600	ERX2272846	ERR2219375	paired-end	Human	Southern Asia	India: Delhi	?	Sharma et al. (2018)
Flavus A	5B	5B; Kenya_5B	Aspergillus flavus	SAMN40215967	SRX24403252	SRR28841497	paired-end	Agriculture: cashew plant	Eastern Africa	Kenya	2021	Gachanja et al. (2024)
Flavus A	6_1	6_1	Aspergillus flavus	SAMN32399227	SRX19405751	SRR23512483	paired-end	Agriculture: soil (peanut / Irwin)	Northern America	USA: Georgia	?	Gangurde et al. (2024)
Flavus A	7996-EH-1	NRZ-2015-093; 7996-EH-1	Aspergillus flavus	SAMN33829185	SRX20103428	SRR24308425	paired-end	Human: Ear	Western Europe	Germany	2015	Hatmaker et al. (2024, 2025)
Flavus A	7996-EH-11	NRZ-2017-435; 7996-EH-11	Aspergillus flavus	SAMN33829195	SRX20103430	SRR24308423	paired-end	Human: Ear	Western Europe	Germany	2017	Hatmaker et al. (2024, 2025)
Flavus A	7996-EH-28	NRZ-2019-511; 7996-EH-28	Aspergillus flavus	SAMN33829212	SRX20103448	SRR24308405	paired-end	Human: bronchoalveolar lavage	Western Europe	Germany	2019	Hatmaker et al. (2024, 2025)
Flavus A	7996-EH-3	NRZ-2015-180; 7996-EH-3	Aspergillus flavus	SAMN33829187	SRX20103440	SRR24308413	paired-end	Human: Ear	Western Europe	Germany	2015	Hatmaker et al. (2024, 2025)
Flavus A	7996-EH-34	NRZ-2020-086; 7996-EH-34	Aspergillus flavus	SAMN33829218	SRX20103455	SRR24308398	paired-end	Human: Ear	Western Europe	Germany	2020	Hatmaker et al. (2024, 2025)
Flavus A	7996-EH-35	NRZ-2020-130; 7996-EH-35	Aspergillus flavus	SAMN33829219	SRX20103456	SRR24308397	paired-end	Human: bronchoalveolar lavage	Western Europe	Germany	2020	Hatmaker et al. (2024, 2025)
Flavus A	7996-EH-38	NRZ-2020-599; 7996-EH-38	Aspergillus flavus	SAMN33829222	SRX20103459	SRR24308394	paired-end	Human: Tracheal secretion	Western Europe	Germany	2020	Hatmaker et al. (2024, 2025)
Flavus A	A1	A1	Aspergillus flavus	SAMN14350204	SRX8062526	SRR11486427	paired-end	Agriculture: soil	Northern America	USA: Louisiana	2013	Fountain et al. (2020)
Flavus A	A9	A9	Aspergillus flavus	SAMN14350205	SRX8062527	SRR11486426	paired-end	Agriculture: soil	Northern America	USA: Louisiana	2013	Fountain et al. (2020)
Flavus A	AA-M16-273	AA-M16-273; CNM-CM8688	Aspergillus flavus	SAMN36083023	SRX20828576	SRR25074811	paired-end	Human: Bronchial aspirate	Southern Europe	Spain	2016	Hatmaker et al. (2024, 2025)
Flavus A	AF36	NRRL 118543; AF36; AF36 Prevail	Aspergillus flavus	SAMN14350206	SRX8062528	SRR11486425	paired-end	Agriculture: cottonseed	Northern America	USA: Arizona	?	Fountain et al. (2020)	Sequenced by multiple studies; biocontrol strain
Flavus A	AF36_Drott	NRRL 118543; AF36; AF36 Prevail	Aspergillus flavus	SAMN15220876	SRX8534371	SRR12001227	paired-end	Agriculture: cottonseed	Northern America	USA: Arizona	?	Drott et al. (2020)	Sequenced by multiple studies; biocontrol strain
Flavus A	AF36_Weaver	NRRL 118543; AF36; AF36 Prevail	Aspergillus flavus	SAMN07661066	SRX3194428	SRR6047485	paired-end	Agriculture: cottonseed	Northern America	USA: Arizona	?	Weaver et al. (2017)	Sequenced by multiple studies; biocontrol strain
Flavus A	AFHP1	AFHP1	Aspergillus flavus	SAMN16989332	SRX9628150	SRR13193832	paired-end	Agriculture: sesame	Southern Asia	Pakistan	2019	Ajmal et al. (2022)
Flavus A	AFHP3	AFHP3	Aspergillus flavus	SAMN16992192	SRX9630884	SRR13196732	paired-end	Agriculture: sesame	Southern Asia	Pakistan	2019	Ajmal et al. (2022)
Flavus A	AFHP4	AFHP4	Aspergillus flavus	SAMN16993175	SRX9631392	SRR13197240	paired-end	Agriculture: sesame	Southern Asia	Pakistan	2019	Ajmal et al. (2022)
Flavus A	AFHP5	AFHP5	Aspergillus flavus	SAMN16993128	SRX9631389	SRR13197237	paired-end	Agriculture: sesame	Southern Asia	Pakistan	2019	Ajmal et al. (2022)
Flavus A	AFHP6	AFHP6	Aspergillus flavus	SAMN16993176	SRX9631420	SRR13197268	paired-end	Agriculture: sesame	Southern Asia	Pakistan	2019	Ajmal et al. (2022)
Flavus A	AFLP2	AFLP2	Aspergillus flavus	SAMN16993122	SRX9631387	SRR13197235	paired-end	Agriculture: sesame	Southern Asia	Pakistan	2019	Ajmal et al. (2022)
Flavus A	AFLP3	AFLP3	Aspergillus flavus	SAMN16993123	SRX9631388	SRR13197236	paired-end	Agriculture: sesame	Southern Asia	Pakistan	2019	Ajmal et al. (2022)
Flavus A	AFMP1	AFMP1	Aspergillus flavus	SAMN16993235	SRX9631445	SRR13197293	paired-end	Agriculture: sesame	Southern Asia	Pakistan	2019	Ajmal et al. (2022)
Flavus A	AFMP2	AFMP2	Aspergillus flavus	SAMN16993234	SRX9631446	SRR13197294	paired-end	Agriculture: sesame	Southern Asia	Pakistan	2019	Ajmal et al. (2022)
Flavus A	AFMP3	AFMP3	Aspergillus flavus	SAMN16993125	SRX9631391	SRR13197239	paired-end	Agriculture: sesame	Southern Asia	Pakistan	2019	Ajmal et al. (2022)
Flavus A	AHFP2	AHFP2	Aspergillus flavus	SAMN16991305	SRX9630624	SRR13196472	paired-end	Agriculture: sesame	Southern Asia	Pakistan	2019	Ajmal et al. (2022)
Flavus A	CA14_KuPG	CA14; CA14_KuPG	Aspergillus flavus	SAMN09724894	SRX6432310	SRR9671845	paired-end	Agriculture: pistachio	Northern America	USA: California	2009	Chang et al. (2019)
Flavus A	CI1123	CI1123	Aspergillus flavus	SAMN08794484	SRX3855817	SRR6907247	paired-end	Human: cornea	Southern Asia	India	2007
Flavus A	CI19565	CI19565	Aspergillus flavus	SAMN08794482	SRX3855818	SRR6907246	paired-end	Human: cornea	Southern Asia	India	2007
Flavus A	CI21310	CI21310	Aspergillus flavus	SAMN08794483	SRX3855819	SRR6907245	paired-end	Human: cornea	Southern Asia	India	2007
Flavus A	CNRMA-15.797	CNRMA 15.797	Aspergillus flavus	SAMN33397664	SRX19947205	SRR24148985	paired-end	Human: Keratitis	Western Europe	France	?	Hatmaker et al. (2024, 2025)
Flavus A	CNRMA-18.541	CNRMA 18.541	Aspergillus flavus	SAMN33397659	SRX19947202	SRR24148988	paired-end	Human: Keratitis	Western Europe	France	?	Hatmaker et al. (2024, 2025)
Flavus A	CNRMA-8.381	CNRMA 8.381	Aspergillus flavus	SAMN33397668	SRX19947199	SRR24148990	paired-end	Human: Keratitis	Western Europe	France	?	Hatmaker et al. (2024, 2025)
Flavus A	D1	D1	Aspergillus flavus	SAMN32399206	SRX19405635	SRR23512599	paired-end	Agriculture: Corn (Dust)	Northern America	USA: Mississippi	?	Gangurde et al. (2024)
Flavus A	D12	D12	Aspergillus flavus	SAMN32399217	SRX19405855	SRR23512379	paired-end	Agriculture: Corn (Dust)	Northern America	USA: Mississippi	?	Gangurde et al. (2024)
Flavus A	D13	D13	Aspergillus flavus	SAMN32399218	SRX19405736	SRR23512498	paired-end	Agriculture: Corn (Dust)	Northern America	USA: Mississippi	?	Gangurde et al. (2024)
Flavus A	D14	D14	Aspergillus flavus	SAMN32399219	SRX19405742	SRR23512492	paired-end	Agriculture: Corn (Dust)	Northern America	USA: Mississippi	?	Gangurde et al. (2024)
Flavus A	D15	D15	Aspergillus flavus	SAMN32399220	SRX19405743	SRR23512491	paired-end	Agriculture: Corn (Dust)	Northern America	USA: Mississippi	?	Gangurde et al. (2024)
Flavus A	D16	D16	Aspergillus flavus	SAMN32399221	SRX19405744	SRR23512490	paired-end	Agriculture: Corn (Dust)	Northern America	USA: Mississippi	?	Gangurde et al. (2024)
Flavus A	D18	D18	Aspergillus flavus	SAMN32399223	SRX19405746	SRR23512488	paired-end	Agriculture: Corn (Dust)	Northern America	USA: Mississippi	?	Gangurde et al. (2024)
Flavus A	D19	D19	Aspergillus flavus	SAMN32399224	SRX19405747	SRR23512487	paired-end	Agriculture: Corn (Dust)	Northern America	USA: Mississippi	?	Gangurde et al. (2024)
Flavus A	D2	D2	Aspergillus flavus	SAMN32399207	SRX19405646	SRR23512588	paired-end	Agriculture: Corn (Dust)	Northern America	USA: Mississippi	?	Gangurde et al. (2024)
Flavus A	D4	D4	Aspergillus flavus	SAMN32399209	SRX19405700	SRR23512534	paired-end	Agriculture: Corn (Dust)	Northern America	USA: Mississippi	?	Gangurde et al. (2024)
Flavus A	D5	D5	Aspergillus flavus	SAMN32399210	SRX19405711	SRR23512523	paired-end	Agriculture: Corn (Dust)	Northern America	USA: Mississippi	?	Gangurde et al. (2024)
Flavus A	D6	D6	Aspergillus flavus	SAMN32399211	SRX19405722	SRR23512512	paired-end	Agriculture: Corn (Dust)	Northern America	USA: Mississippi	?	Gangurde et al. (2024)
Flavus A	D7	D7	Aspergillus flavus	SAMN32399212	SRX19405795	SRR23512439	paired-end	Agriculture: Corn (Dust)	Northern America	USA: Mississippi	?	Gangurde et al. (2024)
Flavus A	D8	D8	Aspergillus flavus	SAMN32399213	SRX19405806	SRR23512428	paired-end	Agriculture: Corn (Dust)	Northern America	USA: Mississippi	?	Gangurde et al. (2024)
Flavus A	D9	D9	Aspergillus flavus	SAMN32399214	SRX19405817	SRR23512417	paired-end	Agriculture: Corn (Dust)	Northern America	USA: Mississippi	?	Gangurde et al. (2024)
Flavus A	E1201	E1201	Aspergillus flavus	SAMN10574146	SRX8599860	SRR12072298	paired-end	Agriculture: peanut	Eastern Africa	Ethiopia	2014	Arias et al. (2020)	tentative placement into Flavus A clade
Flavus A	E1236	E1236	Aspergillus flavus	SAMN10926150	SRX8608413	SRR12081226	paired-end	Agriculture: peanut	Eastern Africa	Ethiopia	2014	Arias et al. (2020)
Flavus A	E1275	E1275	Aspergillus flavus	SAMN10926330	SRX8608915	SRR12081732	paired-end	Agriculture: peanut	Eastern Africa	Ethiopia	2014	Arias et al. (2020)
Flavus A	E1402	E1402	Aspergillus flavus	SAMN10967231	SRX8617924	SRR12092031	paired-end	Agriculture: peanut	Eastern Africa	Ethiopia	2014	Arias et al. (2020)
Flavus A	E1404	E1404	Aspergillus flavus	SAMN10967260	SRX8617991	SRR12092098	listed as single-end, but paired-end	Agriculture: peanut	Eastern Africa	Ethiopia	2014	Arias et al. (2020)
Flavus A	E1445	E1445	Aspergillus flavus	SAMN10967342	SRX8621731	SRR12095904	paired-end	Agriculture: peanut	Eastern Africa	Ethiopia	2014	Arias et al. (2020)
Flavus A	F2	F2	Aspergillus flavus	SAMN32399225	SRX19405748	SRR23512486	paired-end	Agriculture: Corn (Leaf)	Northern America	USA: Mississippi	?	Gangurde et al. (2024)
Flavus A	FL-A-12-3-1	FL-A-12-3-1	Aspergillus flavus	SAMN15220879	SRX8534394	SRR12001204	paired-end	Agriculture: corn field soil	Northern America	USA: Florida	2017	Drott et al. (2020)
Flavus A	FL-A-22-2	FL-A-22-2	Aspergillus flavus	SAMN15220882	SRX8534427	SRR12001171	paired-end	Agriculture: corn field soil	Northern America	USA: Florida	2017	Drott et al. (2020)
Flavus A	FL-B-1-1-1	FL-B-1-1-1	Aspergillus flavus	SAMN15220884	SRX8534449	SRR12001149	paired-end	Agriculture: corn field soil	Northern America	USA: Florida	2017	Drott et al. (2020)
Flavus A	FL-B-11-1-1	FL-B-11-1-1	Aspergillus flavus	SAMN15220885	SRX8534460	SRR12001138	paired-end	Agriculture: corn field soil	Northern America	USA: Florida	2017	Drott et al. (2020)
Flavus A	FL-B-14-1-1	FL-B-14-1-1	Aspergillus flavus	SAMN15220886	SRX8534373	SRR12001225	paired-end	Agriculture: corn field soil	Northern America	USA: Florida	2017	Drott et al. (2020)
Flavus A	FL-B-21-1-1	FL-B-21-1-1	Aspergillus flavus	SAMN15220888	SRX8534375	SRR12001223	paired-end	Agriculture: corn field soil	Northern America	USA: Florida	2017	Drott et al. (2020)
Flavus A	FL-C-15-1-1	FL-C-15-1-1	Aspergillus flavus	SAMN15220893	SRX8534380	SRR12001218	paired-end	Agriculture: corn field soil	Northern America	USA: Florida	2017	Drott et al. (2020)
Flavus A	GA1_10	GA1_10	Aspergillus flavus	SAMN32399233	SRX19405757	SRR23512477	paired-end	Agriculture: soil (Cotton, Peanut)	Northern America	USA: Georgia	?	Gangurde et al. (2024)
Flavus A	GA1_11	GA1_11	Aspergillus flavus	SAMN32399234	SRX19405758	SRR23512476	paired-end	Agriculture: soil (Cotton, Peanut)	Northern America	USA: Georgia	?	Gangurde et al. (2024)
Flavus A	GA1_12	GA1_12	Aspergillus flavus	SAMN32399235	SRX19405759	SRR23512475	paired-end	Agriculture: soil (Cotton, Peanut)	Northern America	USA: Georgia	?	Gangurde et al. (2024)
Flavus A	GA1_13	GA1_13	Aspergillus flavus	SAMN32399236	SRX19405666	SRR23512569	paired-end	Agriculture: soil (Cotton, Peanut)	Northern America	USA: Georgia	?	Gangurde et al. (2024)
Flavus A	GA1_3	GA1_3	Aspergillus flavus	SAMN32399228	SRX19405752	SRR23512482	paired-end	Agriculture: soil (Cotton, Peanut)	Northern America	USA: Georgia	?	Gangurde et al. (2024)
Flavus A	GA1_4	GA1_4	Aspergillus flavus	SAMN32399229	SRX19405753	SRR23512481	paired-end	Agriculture: soil (Cotton, Peanut)	Northern America	USA: Georgia	?	Gangurde et al. (2024)
Flavus A	GA1_6	GA1_6	Aspergillus flavus	SAMN32399230	SRX19405754	SRR23512480	paired-end	Agriculture: soil (Cotton, Peanut)	Northern America	USA: Georgia	?	Gangurde et al. (2024)
Flavus A	GA1_8	GA1_8	Aspergillus flavus	SAMN32399231	SRX19405755	SRR23512479	paired-end	Agriculture: soil (Cotton, Peanut)	Northern America	USA: Georgia	?	Gangurde et al. (2024)
Flavus A	GA1_9	GA1_9	Aspergillus flavus	SAMN32399232	SRX19405756	SRR23512478	paired-end	Agriculture: soil (Cotton, Peanut)	Northern America	USA: Georgia	?	Gangurde et al. (2024)
Flavus A	GA10_25	GA10_25	Aspergillus flavus	SAMN32399296	SRX19405636	SRR23512598	paired-end	Agriculture: soil (Cotton, Peanut)	Northern America	USA: Georgia	?	Gangurde et al. (2024)
Flavus A	GA10_5	GA10_5	Aspergillus flavus	SAMN32399295	SRX19405825	SRR23512409	paired-end	Agriculture: soil (Cotton, Peanut)	Northern America	USA: Georgia	?	Gangurde et al. (2024)
Flavus A	GA11_1	GA11_1	Aspergillus flavus	SAMN32399297	SRX19405637	SRR23512597	paired-end	Agriculture: soil (Sunflower)	Northern America	USA: Georgia	?	Gangurde et al. (2024)
Flavus A	GA11_10	GA11_10	Aspergillus flavus	SAMN32399306	SRX19405647	SRR23512587	paired-end	Agriculture: soil (Sunflower)	Northern America	USA: Georgia	?	Gangurde et al. (2024)
Flavus A	GA11_11	GA11_11	Aspergillus flavus	SAMN32399307	SRX19405648	SRR23512586	paired-end	Agriculture: soil (Sunflower)	Northern America	USA: Georgia	?	Gangurde et al. (2024)
Flavus A	GA11_12	GA11_12	Aspergillus flavus	SAMN32399308	SRX19405649	SRR23512585	paired-end	Agriculture: soil (Sunflower)	Northern America	USA: Georgia	?	Gangurde et al. (2024)
Flavus A	GA11_13	GA11_13	Aspergillus flavus	SAMN32399309	SRX19405650	SRR23512584	paired-end	Agriculture: soil (Sunflower)	Northern America	USA: Georgia	?	Gangurde et al. (2024)
Flavus A	GA11_14	GA11_14	Aspergillus flavus	SAMN32399310	SRX19405651	SRR23512583	paired-end	Agriculture: soil (Sunflower)	Northern America	USA: Georgia	?	Gangurde et al. (2024)
Flavus A	GA11_15	GA11_15	Aspergillus flavus	SAMN32399311	SRX19405652	SRR23512582	paired-end	Agriculture: soil (Sunflower)	Northern America	USA: Georgia	?	Gangurde et al. (2024)
Flavus A	GA11_2	GA11_2	Aspergillus flavus	SAMN32399298	SRX19405638	SRR23512596	paired-end	Agriculture: soil (Sunflower)	Northern America	USA: Georgia	?	Gangurde et al. (2024)
Flavus A	GA11_3	GA11_3	Aspergillus flavus	SAMN32399299	SRX19405639	SRR23512595	paired-end	Agriculture: soil (Sunflower)	Northern America	USA: Georgia	?	Gangurde et al. (2024)
Flavus A	GA11_4	GA11_4	Aspergillus flavus	SAMN32399300	SRX19405640	SRR23512594	paired-end	Agriculture: soil (Sunflower)	Northern America	USA: Georgia	?	Gangurde et al. (2024)
Flavus A	GA11_5	GA11_5	Aspergillus flavus	SAMN32399301	SRX19405641	SRR23512593	paired-end	Agriculture: soil (Sunflower)	Northern America	USA: Georgia	?	Gangurde et al. (2024)
Flavus A	GA11_6	GA11_6	Aspergillus flavus	SAMN32399302	SRX19405642	SRR23512592	paired-end	Agriculture: soil (Sunflower)	Northern America	USA: Georgia	?	Gangurde et al. (2024)
Flavus A	GA11_7	GA11_7	Aspergillus flavus	SAMN32399303	SRX19405643	SRR23512591	paired-end	Agriculture: soil (Sunflower)	Northern America	USA: Georgia	?	Gangurde et al. (2024)
Flavus A	GA11_8	GA11_8	Aspergillus flavus	SAMN32399304	SRX19405644	SRR23512590	paired-end	Agriculture: soil (Sunflower)	Northern America	USA: Georgia	?	Gangurde et al. (2024)
Flavus A	GA11_9	GA11_9	Aspergillus flavus	SAMN32399305	SRX19405645	SRR23512589	paired-end	Agriculture: soil (Sunflower)	Northern America	USA: Georgia	?	Gangurde et al. (2024)
Flavus A	GA12_2	GA12_2	Aspergillus flavus	SAMN32399314	SRX19405655	SRR23512579	paired-end	Agriculture: soil (Soybean)	Northern America	USA: Georgia	?	Gangurde et al. (2024)
Flavus A	GA13_10	GA13_10	Aspergillus flavus	SAMN32399324	SRX19405698	SRR23512536	paired-end	Agriculture: soil (Sorghum)	Northern America	USA: Georgia	?	Gangurde et al. (2024)
Flavus A	GA13_15	GA13_15	Aspergillus flavus	SAMN32399329	SRX19405704	SRR23512530	paired-end	Agriculture: soil (Sorghum)	Northern America	USA: Georgia	?	Gangurde et al. (2024)
Flavus A	GA13_20	GA13_20	Aspergillus flavus	SAMN32399334	SRX19405709	SRR23512525	paired-end	Agriculture: soil (Sorghum)	Northern America	USA: Georgia	?	Gangurde et al. (2024)
Flavus A	GA13_27	GA13_27	Aspergillus flavus	SAMN32399341	SRX19405717	SRR23512517	paired-end	Agriculture: soil (Sorghum)	Northern America	USA: Georgia	?	Gangurde et al. (2024)
Flavus A	GA13_28	GA13_28	Aspergillus flavus	SAMN32399342	SRX19405718	SRR23512516	paired-end	Agriculture: soil (Sorghum)	Northern America	USA: Georgia	?	Gangurde et al. (2024)
Flavus A	GA15_3	GA15_3	Aspergillus flavus	SAMN32399352	SRX19405791	SRR23512443	paired-end	Agriculture: soil (Peanut)	Northern America	USA: Georgia	?	Gangurde et al. (2024)
Flavus A	GA2_1	GA2_1	Aspergillus flavus	SAMN32399237	SRX19405667	SRR23512568	paired-end	Agriculture: soil (Corn, Cotton)	Northern America	USA: Georgia	?	Gangurde et al. (2024)
Flavus A	GA2_10	GA2_10	Aspergillus flavus	SAMN32399245	SRX19405675	SRR23512560	paired-end	Agriculture: soil (Corn, Cotton)	Northern America	USA: Georgia	?	Gangurde et al. (2024)
Flavus A	GA2_11	GA2_11	Aspergillus flavus	SAMN32399246	SRX19405677	SRR23512558	paired-end	Agriculture: soil (Corn, Cotton)	Northern America	USA: Georgia	?	Gangurde et al. (2024)
Flavus A	GA2_3	GA2_3	Aspergillus flavus	SAMN32399238	SRX19405668	SRR23512567	paired-end	Agriculture: soil (Corn, Cotton)	Northern America	USA: Georgia	?	Gangurde et al. (2024)
Flavus A	GA2_4	GA2_4	Aspergillus flavus	SAMN32399239	SRX19405669	SRR23512566	paired-end	Agriculture: soil (Corn, Cotton)	Northern America	USA: Georgia	?	Gangurde et al. (2024)
Flavus A	GA2_5	GA2_5	Aspergillus flavus	SAMN32399240	SRX19405670	SRR23512565	paired-end	Agriculture: soil (Corn, Cotton)	Northern America	USA: Georgia	?	Gangurde et al. (2024)
Flavus A	GA2_6	GA2_6	Aspergillus flavus	SAMN32399241	SRX19405671	SRR23512564	paired-end	Agriculture: soil (Corn, Cotton)	Northern America	USA: Georgia	?	Gangurde et al. (2024)
Flavus A	GA2_7	GA2_7	Aspergillus flavus	SAMN32399242	SRX19405672	SRR23512563	paired-end	Agriculture: soil (Corn, Cotton)	Northern America	USA: Georgia	?	Gangurde et al. (2024)
Flavus A	GA2_8	GA2_8	Aspergillus flavus	SAMN32399243	SRX19405673	SRR23512562	paired-end	Agriculture: soil (Corn, Cotton)	Northern America	USA: Georgia	?	Gangurde et al. (2024)
Flavus A	GA2_9	GA2_9	Aspergillus flavus	SAMN32399244	SRX19405674	SRR23512561	paired-end	Agriculture: soil (Corn, Cotton)	Northern America	USA: Georgia	?	Gangurde et al. (2024)
Flavus A	GA6_11	GA6_11	Aspergillus flavus	SAMN32399257	SRX19405689	SRR23512546	paired-end	Agriculture: soil (Peanut)	Northern America	USA: Georgia	?	Gangurde et al. (2024)
Flavus A	GA6_12	GA6_12	Aspergillus flavus	SAMN32399258	SRX19405690	SRR23512545	paired-end	Agriculture: soil (Peanut)	Northern America	USA: Georgia	?	Gangurde et al. (2024)
Flavus A	GA6_13	GA6_13	Aspergillus flavus	SAMN32399259	SRX19405691	SRR23512544	paired-end	Agriculture: soil (Peanut)	Northern America	USA: Georgia	?	Gangurde et al. (2024)
Flavus A	GA6_14	GA6_14	Aspergillus flavus	SAMN32399260	SRX19405692	SRR23512543	paired-end	Agriculture: soil (Peanut)	Northern America	USA: Georgia	?	Gangurde et al. (2024)
Flavus A	GA6_15	GA6_15	Aspergillus flavus	SAMN32399261	SRX19405693	SRR23512542	paired-end	Agriculture: soil (Peanut)	Northern America	USA: Georgia	?	Gangurde et al. (2024)
Flavus A	GA6_16	GA6_16	Aspergillus flavus	SAMN32399262	SRX19405694	SRR23512541	paired-end	Agriculture: soil (Peanut)	Northern America	USA: Georgia	?	Gangurde et al. (2024)
Flavus A	GA6_17	GA6_17	Aspergillus flavus	SAMN32399263	SRX19405695	SRR23512540	paired-end	Agriculture: soil (Peanut)	Northern America	USA: Georgia	?	Gangurde et al. (2024)
Flavus A	GA6_18	GA6_18	Aspergillus flavus	SAMN32399264	SRX19405696	SRR23512538	paired-end	Agriculture: soil (Peanut)	Northern America	USA: Georgia	?	Gangurde et al. (2024)
Flavus A	GA6_19	GA6_19	Aspergillus flavus	SAMN32399265	SRX19405760	SRR23512474	paired-end	Agriculture: soil (Peanut)	Northern America	USA: Georgia	?	Gangurde et al. (2024)
Flavus A	GA6_2	GA6_2	Aspergillus flavus	SAMN32399248	SRX19405679	SRR23512556	paired-end	Agriculture: soil (Peanut)	Northern America	USA: Georgia	?	Gangurde et al. (2024)
Flavus A	GA6_20	GA6_20	Aspergillus flavus	SAMN32399266	SRX19405762	SRR23512472	paired-end	Agriculture: soil (Peanut)	Northern America	USA: Georgia	?	Gangurde et al. (2024)
Flavus A	GA6_21	GA6_21	Aspergillus flavus	SAMN32399267	SRX19405763	SRR23512471	paired-end	Agriculture: soil (Peanut)	Northern America	USA: Georgia	?	Gangurde et al. (2024)
Flavus A	GA6_24	GA6_24	Aspergillus flavus	SAMN32399270	SRX19405766	SRR23512468	paired-end	Agriculture: soil (Peanut)	Northern America	USA: Georgia	?	Gangurde et al. (2024)
Flavus A	GA6_3	GA6_3	Aspergillus flavus	SAMN32399249	SRX19405680	SRR23512555	paired-end	Agriculture: soil (Peanut)	Northern America	USA: Georgia	?	Gangurde et al. (2024)
Flavus A	GA6_4	GA6_4	Aspergillus flavus	SAMN32399250	SRX19405681	SRR23512554	paired-end	Agriculture: soil (Peanut)	Northern America	USA: Georgia	?	Gangurde et al. (2024)
Flavus A	GA6_5	GA6_5	Aspergillus flavus	SAMN32399251	SRX19405682	SRR23512553	paired-end	Agriculture: soil (Peanut)	Northern America	USA: Georgia	?	Gangurde et al. (2024)
Flavus A	GA6_6	GA6_6	Aspergillus flavus	SAMN32399252	SRX19405683	SRR23512552	paired-end	Agriculture: soil (Peanut)	Northern America	USA: Georgia	?	Gangurde et al. (2024)
Flavus A	GA7_17	GA7_17	Aspergillus flavus	SAMN32399288	SRX19405786	SRR23512448	paired-end	Agriculture: soil (Corn, Peanut)	Northern America	USA: Georgia	?	Gangurde et al. (2024)
Flavus A	GA8_3	GA8_3	Aspergillus flavus	SAMN32399289	SRX19405787	SRR23512447	paired-end	Agriculture: soil (Cotton, Peanut)	Northern America	USA: Georgia	?	Gangurde et al. (2024)
Flavus A	GA8_4	GA8_4	Aspergillus flavus	SAMN32399290	SRX19405788	SRR23512446	paired-end	Agriculture: soil (Cotton, Peanut)	Northern America	USA: Georgia	?	Gangurde et al. (2024)
Flavus A	GA8_5	GA8_5	Aspergillus flavus	SAMN32399291	SRX19405789	SRR23512445	paired-end	Agriculture: soil (Cotton, Peanut)	Northern America	USA: Georgia	?	Gangurde et al. (2024)
Flavus A	GA8_6	GA8_6	Aspergillus flavus	SAMN32399292	SRX19405822	SRR23512412	paired-end	Agriculture: soil (Cotton, Peanut)	Northern America	USA: Georgia	?	Gangurde et al. (2024)
Flavus A	GA9_2	GA9_2	Aspergillus flavus	SAMN32399294	SRX19405824	SRR23512410	paired-end	Agriculture: soil (Corn, Cotton, Peanut)	Northern America	USA: Georgia	?	Gangurde et al. (2024)
Flavus A	Hun-4-16-IV	4-16-IV	Aspergillus flavus	SAMN50655051	SRX30133750	SRR35017292	paired-end	Agriculture: corn	Eastern Europe	Hungary	2014	this study
Flavus A	IFM55053	IFM55053	Aspergillus flavus	SAMD00081532	DRX101053	DRR107964	paired-end	Human: ear canal	Eastern Asia	Japan	1993	Toyotome et al. (2019)
Flavus A	IFM58503	IFM58503	Aspergillus flavus	SAMD00081534	DRX101055	DRR107966	paired-end	Human: aranasal sinus	Eastern Asia	Japan	1993	Toyotome et al. (2019)
Flavus A	IFM60519	IFM60519	Aspergillus flavus	SAMD00081537	DRX101058	DRR107969	paired-end	Human: sputum	Eastern Asia	Japan	1993	Toyotome et al. (2019)
Flavus A	IFM61226	IFM61226	Aspergillus flavus	SAMD00081540	DRX101061	DRR107972	paired-end	Human: sputum	Eastern Asia	Japan	1993	Toyotome et al. (2019)
Flavus A	IFM-61226	IFM 61226	Aspergillus flavus	SAMD00604110	DRX453076	DRR468840	paired-end	Human: nasal septum	Eastern Asia	Japan	?	Kuroki et al. (2023)
Flavus A	IFM-63847	IFM 63847	Aspergillus flavus	SAMD00604115	DRX453083	DRR468847	paired-end	Human: conjunctival sac	Eastern Asia	Japan	?	Kuroki et al. (2023)
Flavus A	IFM-65241	IFM 65241	Aspergillus flavus	SAMD00604106	DRX453073	DRR468837	paired-end	Human: bronchoalveolar lavage	Eastern Asia	Japan	?	Kuroki et al. (2023)
Flavus A	IFM-65242	IFM 65242	Aspergillus flavus	SAMD00604105	DRX453082	DRR468846	paired-end	Human: bronchoalveolar lavage	Eastern Asia	Japan	?	Kuroki et al. (2023)
Flavus A	IN-B-19-1-1	IN-B-19-1-1	Aspergillus flavus	SAMN15220902	SRX8534390	SRR12001208	paired-end	Agriculture: corn field soil	Northern America	USA: Indiana	2017	Drott et al. (2020)
Flavus A	Jap_MAFF111220	MAFF111220; Jap_MAFF111220	Aspergillus flavus	SAMD00523087	DRX387716	DRR402015	paired-end	Agriculture: grain dryer	Eastern Asia	Japan	?	PRJDB14258
Flavus A	Jap_MAFF111221	MAFF111221; Jap_MAFF111221	Aspergillus flavus	SAMD00523088	DRX387717	DRR402016	paired-end	Agriculture: grain dryer	Eastern Asia	Japan	?	PRJDB14258
Flavus A	K49	NRRL 30797; K49	Aspergillus flavus	SAMN07664550	SRX3196214	SRR6049217	paired-end	Agriculture: corn	Northern America	USA: Mississippi	?	Weaver et al. (2017)	Sequenced by multiple studies
Flavus A	K49_Fountain	NRRL 30797; K49	Aspergillus flavus	SAMN14350208	SRX8062530	SRR11486423	paired-end	Agriculture: corn	Northern America	USA: Mississippi	?	Fountain et al. (2020)	Sequenced by multiple studies
Flavus A	K54A	NRRL 58987; K54A	Aspergillus flavus	SAMN14350209	SRX8062531	SRR11486422	paired-end	Agriculture: corn	Northern America	USA: Mississippi	2013	Fountain et al. (2020)
Flavus A	MOD1-573	MOD1-573; RRS4	Aspergillus flavus	SAMN14613753	SRX8163446	SRR11596619	paired-end	Agriculture: corn	Northern America	USA: Louisiana	2007	Gebru et al. (2020)
Flavus A	MOD1-578	MOD1-578; RRS9	Aspergillus flavus	SAMN14613756	SRX8163459	SRR11596606	paired-end	Agriculture: corn	Northern America	USA: Louisiana	2007	Gebru et al. (2020)
Flavus A	MOD1-580	MOD1-580; RRS1	Aspergillus flavus	SAMN14613757	SRX8163460	SRR11596605	paired-end	Agriculture: corn	Northern America	USA: Louisiana	2007	Gebru et al. (2020)
Flavus A	MOD1-581	MOD1-581; RRS10	Aspergillus flavus	SAMN14613758	SRX8163461	SRR11596604	paired-end	Agriculture: corn	Northern America	USA: Louisiana	2007	Gebru et al. (2020)
Flavus A	MOD1-584	MOD1-584; RRS11	Aspergillus flavus	SAMN14613759	SRX8163462	SRR11596603	paired-end	Agriculture: corn field soil	Northern America	USA: Louisiana	2007	Gebru et al. (2020)
Flavus A	MOD1-618	MOD1-618; RRSSOLOa	Aspergillus flavus	SAMN14613769	SRX8163454	SRR11596611	paired-end	Agriculture: corn field soil	Northern America	USA: Louisiana	2007	Gebru et al. (2020)
Flavus A	MOD1-619	MOD1-619; RRS1	Aspergillus flavus	SAMN14613770	SRX8163455	SRR11596610	paired-end	Agriculture: corn	Northern America	USA: Louisiana	2007	Gebru et al. (2020)
Flavus A	MOD1-621	MOD1-621; RRS1	Aspergillus flavus	SAMN14613772	SRX8163457	SRR11596608	paired-end	Agriculture: corn	Northern America	USA: Louisiana	2007	Gebru et al. (2020)
Flavus A	MRI19	MRI19	Aspergillus flavus	SAMN19008762	SRX10945235	SRR14598265	paired-end	Agriculture: tiger nuts	Southern Europe	Spain	2010	Schamann et al. (2022)
Flavus A	MS_A16	MS_A16	Aspergillus flavus	SAMN32399353	SRX19405792	SRR23512442	paired-end	Agriculture: Corn (Leaf)	Northern America	USA: Mississippi	?	Gangurde et al. (2024)
Flavus A	MW1709	MW1709	Aspergillus flavus	SAMN10103213	SRX5358302	SRR8556559	paired-end	Agriculture: corn field soil	Northern America	USA: Mississippi	2017	Weaver et al. (2019)
Flavus A	MW1710	MW1710	Aspergillus flavus	SAMN10103214	SRX5358295	SRR8556566	paired-end	Agriculture: corn field soil	Northern America	USA: Mississippi	2017	Weaver et al. (2019)
Flavus A	MW1713	MW1713	Aspergillus flavus	SAMN10103217	SRX5358298	SRR8556563	paired-end	Agriculture: corn	Northern America	USA: Mississippi	2017	Weaver et al. (2019)
Flavus A	MW1719	MW1719	Aspergillus flavus	SAMN10103223	SRX5356522	SRR8554742	paired-end	Agriculture: corn field soil	Northern America	USA: Mississippi	2017	Weaver et al. (2019)
Flavus A	MW1722	MW1722	Aspergillus flavus	SAMN10103226	SRX5355803	SRR8554026	paired-end	Agriculture: corn	Northern America	USA: Mississippi	2017	Weaver et al. (2019)
Flavus A	NC-A-3-5-1	NC-A-3-5-1	Aspergillus flavus	SAMN15220908	SRX8534397	SRR12001201	paired-end	Agriculture: corn field soil	Northern America	USA: North Carolina	2017	Drott et al. (2020)
Flavus A	NC-D-1-5-1	NC-D-1-5-1	Aspergillus flavus	SAMN15220911	SRX8534400	SRR12001198	paired-end	Agriculture: corn field soil	Northern America	USA: North Carolina	2017	Drott et al. (2020)
Flavus A	NC-D-2-1B-1	NC-D-2-1B-1	Aspergillus flavus	SAMN15220914	SRX8534403	SRR12001195	paired-end	Agriculture: corn field soil	Northern America	USA: North Carolina	2017	Drott et al. (2020)
Flavus A	NC-D-2-2-2	NC-D-2-2-2	Aspergillus flavus	SAMN15220912	SRX8534401	SRR12001197	paired-end	Agriculture: corn field soil	Northern America	USA: North Carolina	2017	Drott et al. (2020)
Flavus A	NC-D-2-6-1	NC-D-2-6-1	Aspergillus flavus	SAMN15220913	SRX8534402	SRR12001196	paired-end	Agriculture: corn field soil	Northern America	USA: North Carolina	2017	Drott et al. (2020)
Flavus A	NC-D-4-4-1	NC-D-4-4-1	Aspergillus flavus	SAMN15220915	SRX8534404	SRR12001194	paired-end	Agriculture: corn field soil	Northern America	USA: North Carolina	2017	Drott et al. (2020)
Flavus A	NC-D-4-8-1	NC-D-4-8-1	Aspergillus flavus	SAMN15220916	SRX8534406	SRR12001192	paired-end	Agriculture: corn field soil	Northern America	USA: North Carolina	2017	Drott et al. (2020)
Flavus A	NC-E-14-3-1	NC-E-14-3-1	Aspergillus flavus	SAMN15220924	SRX8534414	SRR12001184	paired-end	Agriculture: corn field soil	Northern America	USA: North Carolina	2017	Drott et al. (2020)
Flavus A	NC-E-6-1	NC-E-6-1	Aspergillus flavus	SAMN15220920	SRX8534410	SRR12001188	paired-end	Agriculture: corn field soil	Northern America	USA: North Carolina	2017	Drott et al. (2020)
Flavus A	NC-E-6-3-1	NC-E-6-3-1	Aspergillus flavus	SAMN15220921	SRX8534411	SRR12001187	paired-end	Agriculture: corn field soil	Northern America	USA: North Carolina	2017	Drott et al. (2020)
Flavus A	NC-E-7-1-1	NC-E-7-1-1	Aspergillus flavus	SAMN15220922	SRX8534412	SRR12001186	paired-end	Agriculture: corn field soil	Northern America	USA: North Carolina	2017	Drott et al. (2020)
Flavus A	NRRL3357	NRRL 3357	Aspergillus flavus	SAMN15220877	SRX8534372	SRR12001226	paired-end	Agriculture: peanut	Northern America	USA	?	Drott et al. (2020)	Sequenced by multiple studies, reference genome
Flavus A	NRRL3357_Aspergillus1	NRRL 3357	Aspergillus flavus	SAMN50655050	SRX30133749	SRR35017293	paired-end	Agriculture: peanut	Northern America	USA	?	this study	Sequenced by multiple studies; reference genome
Flavus A	NRRL33572999	NRRL 3357*	Aspergillus flavus	SAMN14350213	SRX8062535	SRR11486418	paired-end	Agriculture: peanut	Northern America	USA	?	Fountain et al. (2020)	Sequenced by multiple studies; originally sequenced as NRRL 2999 but the strain is in fact NRRL 3357; reference genome
Flavus A	NRRL3357Chiba	NRRL 3357	Aspergillus flavus	SAMD00604112	DRX453078	DRR468842	paired-end	Agriculture: peanut	Northern America	USA	?	Kuroki et al. (2023)	Sequenced by multiple studies, reference genome
Flavus A	OK-A-17-1-1	OK-A-17-1-1	Aspergillus flavus	SAMN15220932	SRX8534423	SRR12001175	paired-end	Agriculture: corn field soil	Northern America	USA: Oklahoma	2017	Drott et al. (2020)
Flavus A	OK-B-13-1-1	OK-B-13-1-1	Aspergillus flavus	SAMN15220937	SRX8534429	SRR12001169	paired-end	Agriculture: corn field soil	Northern America	USA: Oklahoma	2017	Drott et al. (2020)
Flavus A	OK-B-14-2-1	OK-B-14-2-1	Aspergillus flavus	SAMN15220938	SRX8534430	SRR12001168	paired-end	Agriculture: corn field soil	Northern America	USA: Oklahoma	2017	Drott et al. (2020)
Flavus A	OK-B-17-1-1	OK-B-17-1-1	Aspergillus flavus	SAMN15220939	SRX8534431	SRR12001167	paired-end	Agriculture: corn field soil	Northern America	USA: Oklahoma	2017	Drott et al. (2020)
Flavus A	OK-B-4-1-1	OK-B-4-1-1	Aspergillus flavus	SAMN15220933	SRX8534424	SRR12001174	paired-end	Agriculture: corn field soil	Northern America	USA: Oklahoma	2017	Drott et al. (2020)
Flavus A	OK-B-6-1-1	OK-B-6-1-1	Aspergillus flavus	SAMN15220935	SRX8534426	SRR12001172	paired-end	Agriculture: corn field soil	Northern America	USA: Oklahoma	2017	Drott et al. (2020)
Flavus A	OK-B-7-1-1	OK-B-7-1-1	Aspergillus flavus	SAMN15220936	SRX8534428	SRR12001170	paired-end	Agriculture: corn field soil	Northern America	USA: Oklahoma	2017	Drott et al. (2020)
Flavus A	RIB-333	RIB-333	Aspergillus oryzae	SAMN00991864	SRX147125	SRR495610	paired-end	Food fermentation: miso	Eastern Asia	Japan	?	Gibbons et al. (2012)
Flavus A	S2_3	S2_3	Aspergillus flavus	SAMN32399356	SRX19405796	SRR23512438	paired-end	Agriculture: Corn (Tassel)	Northern America	USA: Mississippi	?	Gangurde et al. (2024)
Flavus A	S6_1	S6_1	Aspergillus flavus	SAMN32399358	SRX19405798	SRR23512436	paired-end	Agriculture: Corn (Tassel)	Northern America	USA: Mississippi	?	Gangurde et al. (2024)
Flavus A	S6_10	S6_10	Aspergillus flavus	SAMN32399367	SRX19405808	SRR23512426	paired-end	Agriculture: Corn (Tassel)	Northern America	USA: Mississippi	?	Gangurde et al. (2024)
Flavus A	S6_2	S6_2	Aspergillus flavus	SAMN32399359	SRX19405799	SRR23512435	paired-end	Agriculture: Corn (Tassel)	Northern America	USA: Mississippi	?	Gangurde et al. (2024)
Flavus A	S6_3	S6_3	Aspergillus flavus	SAMN32399360	SRX19405800	SRR23512434	paired-end	Agriculture: Corn (Tassel)	Northern America	USA: Mississippi	?	Gangurde et al. (2024)
Flavus A	S6_7	S6_7	Aspergillus flavus	SAMN32399364	SRX19405804	SRR23512430	paired-end	Agriculture: Corn (Tassel)	Northern America	USA: Mississippi	?	Gangurde et al. (2024)
Flavus A	S6_8	S6_8	Aspergillus flavus	SAMN32399365	SRX19405805	SRR23512429	paired-end	Agriculture: Corn (Tassel)	Northern America	USA: Mississippi	?	Gangurde et al. (2024)
Flavus A	S6_9	S6_9	Aspergillus flavus	SAMN32399366	SRX19405807	SRR23512427	paired-end	Agriculture: Corn (Tassel)	Northern America	USA: Mississippi	?	Gangurde et al. (2024)
Flavus A	SRRC-2114	SRRC 2114	Aspergillus flavus	SAMN00991875	SRX147136	SRR495771	paired-end	Agriculture: wheat	Northern America	USA	?	Gibbons et al. (2012)
Flavus A	SRRC-2524	SRRC 2524	Aspergillus flavus	SAMN00991876	SRX147137	SRR495772	paired-end	Environmental: dead termites	Eastern Asia	China	?	Gibbons et al. (2012)
Flavus A	T1_1	T1_1	Aspergillus flavus	SAMN32399384	SRX19405830	SRR23512404	paired-end	Agriculture: Corn (Silk)	Northern America	USA: Mississippi	?	Gangurde et al. (2024)
Flavus A	T11_1	T11_1	Aspergillus flavus	SAMN32399386	SRX19405833	SRR23512401	paired-end	Agriculture: Corn (Silk)	Northern America	USA: Mississippi	?	Gangurde et al. (2024)
Flavus A	T18_1	T18_1	Aspergillus flavus	SAMN32399393	SRX19405840	SRR23512394	paired-end	Agriculture: Corn (Silk)	Northern America	USA: Mississippi	?	Gangurde et al. (2024)
Flavus A	T18_3	T18_3	Aspergillus flavus	SAMN32399395	SRX19405842	SRR23512392	paired-end	Agriculture: Corn (Silk)	Northern America	USA: Mississippi	?	Gangurde et al. (2024)
Flavus A	T19_1	T19_1	Aspergillus flavus	SAMN32399398	SRX19405847	SRR23512387	paired-end	Agriculture: Corn (Silk)	Northern America	USA: Mississippi	?	Gangurde et al. (2024)
Flavus A	T19_10	T19_10	Aspergillus flavus	SAMN32399407	SRX19405857	SRR23512377	paired-end	Agriculture: Corn (Silk)	Northern America	USA: Mississippi	?	Gangurde et al. (2024)
Flavus A	T19_12	T19_12	Aspergillus flavus	SAMN32399409	SRX19405729	SRR23512505	paired-end	Agriculture: Corn (Silk)	Northern America	USA: Mississippi	?	Gangurde et al. (2024)
Flavus A	T19_14	T19_14	Aspergillus flavus	SAMN32399411	SRX19405731	SRR23512503	paired-end	Agriculture: Corn (Silk)	Northern America	USA: Mississippi	?	Gangurde et al. (2024)
Flavus A	T19_15	T19_15	Aspergillus flavus	SAMN32399412	SRX19405732	SRR23512502	paired-end	Agriculture: Corn (Silk)	Northern America	USA: Mississippi	?	Gangurde et al. (2024)
Flavus A	T19_5	T19_5	Aspergillus flavus	SAMN32399402	SRX19405851	SRR23512383	paired-end	Agriculture: Corn (Silk)	Northern America	USA: Mississippi	?	Gangurde et al. (2024)
Flavus A	T19_8	T19_8	Aspergillus flavus	SAMN32399405	SRX19405854	SRR23512380	paired-end	Agriculture: Corn (Silk)	Northern America	USA: Mississippi	?	Gangurde et al. (2024)
Flavus A	T22_1	T22_1	Aspergillus flavus	SAMN32399414	SRX19405734	SRR23512500	paired-end	Agriculture: Corn (Silk)	Northern America	USA: Mississippi	?	Gangurde et al. (2024)
Flavus A	T22_2	T22_2	Aspergillus flavus	SAMN32399415	SRX19405735	SRR23512499	paired-end	Agriculture: Corn (Silk)	Northern America	USA: Mississippi	?	Gangurde et al. (2024)
Flavus A	T22_5	T22_5	Aspergillus flavus	SAMN32399418	SRX19405739	SRR23512495	paired-end	Agriculture: Corn (Silk)	Northern America	USA: Mississippi	?	Gangurde et al. (2024)
Flavus A	Tox4	Tox4	Aspergillus flavus	SAMN14350210	SRX8062532	SRR11486421	paired-end	Agriculture: corn	Northern America	USA: Louisiana	2013	Fountain et al. (2020)
Flavus A	Tsukuba_Jul1	Tsukuba_July_isolate_1; Tsukuba_Jul1	Aspergillus flavus	SAMD00736393	DRX512481	DRR528608	paired-end	Agriculture: Sorghum field soil	Eastern Asia	Japan	2020	PRJDB17471
Flavus A	Tsukuba_Jul10	Tsukuba_July_isolate_10; Tsukuba_Jul10	Aspergillus flavus	SAMD00736394	DRX512482	DRR528609	paired-end	Agriculture: Sorghum field soil	Eastern Asia	Japan	2020	PRJDB17471
Flavus A	TX-A-2-1-1	TX-A-2-1-1	Aspergillus flavus	SAMN15220957	SRX8534451	SRR12001147	paired-end	Agriculture: corn field soil	Northern America	USA: Texas	2017	Drott et al. (2020)
Flavus A	TX-B-1-1-1	TX-B-1-1-1	Aspergillus flavus	SAMN15220961	SRX8534455	SRR12001143	paired-end	Agriculture: corn field soil	Northern America	USA: Texas	2017	Drott et al. (2020)
Flavus A	TX-B-2-1-1	TX-B-2-1-1	Aspergillus flavus	SAMN15220962	SRX8534456	SRR12001142	paired-end	Agriculture: corn field soil	Northern America	USA: Texas	2017	Drott et al. (2020)
Flavus A	TX-C-19-1-1	TX-C-19-1-1	Aspergillus flavus	SAMN15220970	SRX8534465	SRR12001133	paired-end	Agriculture: corn field soil	Northern America	USA: Texas	2017	Drott et al. (2020)
Flavus A	V152-39	V152-39	Aspergillus flavus	SAMN14278081	SRX7846026	SRR11234192	paired-end	Human: lung aspergillosis	Western Europe	Netherlands	2013	Biluil et al. (2021)
Flavus A	V152-49	V152-49	Aspergillus flavus	SAMN14278082	SRX7846027	SRR11234191	paired-end	Human: lung aspergillosis	Western Europe	Netherlands	2013	Biluil et al. (2021)
Flavus A	V156-58	V156-58	Aspergillus flavus	SAMN14278083	SRX7846031	SRR11234187	paired-end	Human: lung aspergillosis	Western Europe	Netherlands	2013	Biluil et al. (2021)
Flavus A	V158-11	V158-11	Aspergillus flavus	SAMN14278084	SRX7846032	SRR11234186	paired-end	Human: lung aspergillosis	Western Europe	Netherlands	2014	Biluil et al. (2021)
Flavus A	V158-20	V158-20	Aspergillus flavus	SAMN14278085	SRX7846033	SRR11234185	paired-end	Human: lung aspergillosis	Western Europe	Netherlands	2014	Biluil et al. (2021)
Flavus A	V158-70	V158-70	Aspergillus flavus	SAMN14278086	SRX7846034	SRR11234184	paired-end	Human: lung aspergillosis	Western Europe	Netherlands	2014	Biluil et al. (2021)
Flavus A	V158-75	V158-75	Aspergillus flavus	SAMN14278087	SRX7846035	SRR11234183	paired-end	Human: lung aspergillosis	Western Europe	Netherlands	2014	Biluil et al. (2021)
Flavus A	V158-76	V158-76	Aspergillus flavus	SAMN14278088	SRX7846036	SRR11234182	paired-end	Human: lung aspergillosis	Western Europe	Netherlands	2014	Biluil et al. (2021)
Flavus A	V158-77	V158-77	Aspergillus flavus	SAMN14278089	SRX7846037	SRR11234181	paired-end	Human: lung aspergillosis	Western Europe	Netherlands	2014	Biluil et al. (2021)
Flavus A	V159-40	V159-40	Aspergillus flavus	SAMN14278090	SRX7846038	SRR11234180	paired-end	Human: lung aspergillosis	Western Europe	Netherlands	2014	Biluil et al. (2021)
Flavus A	V159-56	V159-56	Aspergillus flavus	SAMN14278091	SRX7846028	SRR11234190	paired-end	Human: lung aspergillosis	Western Europe	Netherlands	2014	Biluil et al. (2021)
Flavus A	VCG1	VCG1	Aspergillus flavus	SAMN14350211	SRX8062533	SRR11486420	paired-end	Agriculture: corn	Northern America	USA: Louisiana	2013	Fountain et al. (2020)
Flavus A	VCG4	VCG4	Aspergillus flavus	SAMN14350212	SRX8062534	SRR11486419	paired-end	Agriculture: corn	Northern America	USA: Louisiana	2013	Fountain et al. (2020)
Flavus B	7996-EH-10	NRZ-2017-296; 7996-EH-10	Aspergillus flavus	SAMN33829194	SRX20103475	SRR24308378	paired-end	Human: Ulcer	Western Europe	Germany	2017	Hatmaker et al. (2024, 2025)
Flavus B	A1_1	A1_1	Aspergillus flavus	SAMN32399196	SRX19405633	SRR23512601	paired-end	Agriculture: Corn (Leaf)	Northern America	USA: Mississippi	?	Gangurde et al. (2024)
Flavus B	A1_10	A1_10	Aspergillus flavus	SAMN32399205	SRX19405783	SRR23512451	paired-end	Agriculture: Corn (Leaf)	Northern America	USA: Mississippi	?	Gangurde et al. (2024)
Flavus B	A1_2	A1_2	Aspergillus flavus	SAMN32399197	SRX19405634	SRR23512600	paired-end	Agriculture: Corn (Leaf)	Northern America	USA: Mississippi	?	Gangurde et al. (2024)
Flavus B	A1_3	A1_3	Aspergillus flavus	SAMN32399198	SRX19405843	SRR23512391	paired-end	Agriculture: Corn (Leaf)	Northern America	USA: Mississippi	?	Gangurde et al. (2024)
Flavus B	A1_4	A1_4	Aspergillus flavus	SAMN32399199	SRX19405749	SRR23512485	paired-end	Agriculture: Corn (Leaf)	Northern America	USA: Mississippi	?	Gangurde et al. (2024)
Flavus B	A1_5	A1_5	Aspergillus flavus	SAMN32399200	SRX19405665	SRR23512570	paired-end	Agriculture: Corn (Leaf)	Northern America	USA: Mississippi	?	Gangurde et al. (2024)
Flavus B	A1_6	A1_6	Aspergillus flavus	SAMN32399201	SRX19405676	SRR23512559	paired-end	Agriculture: Corn (Leaf)	Northern America	USA: Mississippi	?	Gangurde et al. (2024)
Flavus B	A1_7	A1_7	Aspergillus flavus	SAMN32399202	SRX19405687	SRR23512548	paired-end	Agriculture: Corn (Leaf)	Northern America	USA: Mississippi	?	Gangurde et al. (2024)
Flavus B	A1_8	A1_8	Aspergillus flavus	SAMN32399203	SRX19405761	SRR23512473	paired-end	Agriculture: Corn (Leaf)	Northern America	USA: Mississippi	?	Gangurde et al. (2024)
Flavus B	A1_9	A1_9	Aspergillus flavus	SAMN32399204	SRX19405772	SRR23512462	paired-end	Agriculture: Corn (Leaf)	Northern America	USA: Mississippi	?	Gangurde et al. (2024)
Flavus B	A7China	A7; A7China	Aspergillus flavus	SAMN14687606	SRX8188384	SRR11624241	paired-end	Environmental: sea	Eastern Asia	South China Sea	2018	PRJNA627810
Flavus B	AA-M15-436	AA-M15-436; CNM-CM7872	Aspergillus flavus	SAMN36083020	SRX20828573	SRR25074814	paired-end	Human: invasive aspergillosis	Southern Europe	Spain	2015	Hatmaker et al. (2024, 2025)
Flavus B	AF_AflaGuard_1	NRRL 21882; Afla-Guard; AflaGuard	Aspergillus flavus	SAMN09730406	SRX4479828	SRR7615260	paired-end	Agriculture: peanut	Northern America	USA: Georgia	1991	Alshannaq et al. (2018)	Sequenced by multiple studies; biocontrol strain
Flavus B	Aflaguard	NRRL 21882; Afla-Guard; AflaGuard	Aspergillus flavus	SAMN14350207	SRX8062529	SRR11486424	paired-end	Agriculture: peanut	Northern America	USA: Georgia	1991	Fountain et al. (2020); Chang et al. (2020)	Sequenced by multiple studies; biocontrol strain
Flavus B	CNRMA-18.659	CNRMA 18.659	Aspergillus flavus	SAMN33397660	SRX19947198	SRR24148991	paired-end	Human: Keratitis	Western Europe	France	?	Hatmaker et al. (2024, 2025)
Flavus B	D11	D11	Aspergillus flavus	SAMN32399216	SRX19405844	SRR23512390	paired-end	Agriculture: Corn (Dust)	Northern America	USA: Mississippi	?	Gangurde et al. (2024)
Flavus B	D3	D3	Aspergillus flavus	SAMN32399208	SRX19405657	SRR23512577	paired-end	Agriculture: Corn (Dust)	Northern America	USA: Mississippi	?	Gangurde et al. (2024)
Flavus B	FL-A-11-1	FL-A-11-1	Aspergillus flavus	SAMN15220878	SRX8534383	SRR12001215	paired-end	Agriculture: corn field soil	Northern America	USA: Florida	2017	Drott et al. (2020)
Flavus B	FL-A-15-3-1	FL-A-15-3-1	Aspergillus flavus	SAMN15220880	SRX8534405	SRR12001193	paired-end	Agriculture: corn field soil	Northern America	USA: Florida	2017	Drott et al. (2020)
Flavus B	FL-A-22-1	FL-A-22-1	Aspergillus flavus	SAMN15220881	SRX8534416	SRR12001182	paired-end	Agriculture: corn field soil	Northern America	USA: Florida	2017	Drott et al. (2020)
Flavus B	FL-A-24-1	FL-A-24-1	Aspergillus flavus	SAMN15220883	SRX8534438	SRR12001160	paired-end	Agriculture: corn field soil	Northern America	USA: Florida	2017	Drott et al. (2020)
Flavus B	FL-B-18-3	FL-B-18-3	Aspergillus flavus	SAMN15220934	SRX8534425	SRR12001173	paired-end	Agriculture: corn field soil	Northern America	USA: Florida	2017	Drott et al. (2020)
Flavus B	FL-B-25-1	FL-B-25-1	Aspergillus flavus	SAMN15220889	SRX8534378	SRR12001222	paired-end	Agriculture: corn field soil	Northern America	USA: Florida	2017	Drott et al. (2020)
Flavus B	FL-C-1-2	FL-C-1-2	Aspergillus flavus	SAMN15220890	SRX8534377	SRR12001221	paired-end	Agriculture: corn field soil	Northern America	USA: Florida	2017	Drott et al. (2020)
Flavus B	FL-C-18-1	FL-C-18-1	Aspergillus flavus	SAMN15220894	SRX8534381	SRR12001217	paired-end	Agriculture: corn field soil	Northern America	USA: Florida	2017	Drott et al. (2020)
Flavus B	FL-C-24-1	FL-C-24-1	Aspergillus flavus	SAMN15220895	SRX8534382	SRR12001216	paired-end	Agriculture: corn field soil	Northern America	USA: Florida	2017	Drott et al. (2020)
Flavus B	FL-C-4-1-1	FL-C-4-1-1	Aspergillus flavus	SAMN15220891	SRX8534378	SRR12001220	paired-end	Agriculture: corn field soil	Northern America	USA: Florida	2017	Drott et al. (2020)
Flavus B	GA11_17	GA11_17	Aspergillus flavus	SAMN32399312	SRX19405653	SRR23512581	paired-end	Agriculture: soil (Sunflower)	Northern America	USA: Georgia	?	Gangurde et al. (2024)
Flavus B	GA12_1	GA12_1	Aspergillus flavus	SAMN32399313	SRX19405654	SRR23512580	paired-end	Agriculture: soil (Soybean)	Northern America	USA: Georgia	?	Gangurde et al. (2024)
Flavus B	GA13_1	GA13_1	Aspergillus flavus	SAMN32399315	SRX19405656	SRR23512578	paired-end	Agriculture: soil (Sorghum)	Northern America	USA: Georgia	?	Gangurde et al. (2024)
Flavus B	GA13_11	GA13_11	Aspergillus flavus	SAMN32399325	SRX19405699	SRR23512535	paired-end	Agriculture: soil (Sorghum)	Northern America	USA: Georgia	?	Gangurde et al. (2024)
Flavus B	GA13_12	GA13_12	Aspergillus flavus	SAMN32399326	SRX19405701	SRR23512533	paired-end	Agriculture: soil (Sorghum)	Northern America	USA: Georgia	?	Gangurde et al. (2024)
Flavus B	GA13_13	GA13_13	Aspergillus flavus	SAMN32399327	SRX19405702	SRR23512532	paired-end	Agriculture: soil (Sorghum)	Northern America	USA: Georgia	?	Gangurde et al. (2024)
Flavus B	GA13_14	GA13_14	Aspergillus flavus	SAMN32399328	SRX19405703	SRR23512531	paired-end	Agriculture: soil (Sorghum)	Northern America	USA: Georgia	?	Gangurde et al. (2024)
Flavus B	GA13_16	GA13_16	Aspergillus flavus	SAMN32399330	SRX19405705	SRR23512529	paired-end	Agriculture: soil (Sorghum)	Northern America	USA: Georgia	?	Gangurde et al. (2024)
Flavus B	GA13_19	GA13_19	Aspergillus flavus	SAMN32399333	SRX19405708	SRR23512526	paired-end	Agriculture: soil (Sorghum)	Northern America	USA: Georgia	?	Gangurde et al. (2024)
Flavus B	GA13_2	GA13_2	Aspergillus flavus	SAMN32399316	SRX19405658	SRR23512576	paired-end	Agriculture: soil (Sorghum)	Northern America	USA: Georgia	?	Gangurde et al. (2024)
Flavus B	GA13_21	GA13_21	Aspergillus flavus	SAMN32399335	SRX19405710	SRR23512524	paired-end	Agriculture: soil (Sorghum)	Northern America	USA: Georgia	?	Gangurde et al. (2024)
Flavus B	GA13_22	GA13_22	Aspergillus flavus	SAMN32399336	SRX19405712	SRR23512522	paired-end	Agriculture: soil (Sorghum)	Northern America	USA: Georgia	?	Gangurde et al. (2024)
Flavus B	GA13_23	GA13_23	Aspergillus flavus	SAMN32399337	SRX19405713	SRR23512521	paired-end	Agriculture: soil (Sorghum)	Northern America	USA: Georgia	?	Gangurde et al. (2024)
Flavus B	GA13_24	GA13_24	Aspergillus flavus	SAMN32399338	SRX19405714	SRR23512520	paired-end	Agriculture: soil (Sorghum)	Northern America	USA: Georgia	?	Gangurde et al. (2024)
Flavus B	GA13_25	GA13_25	Aspergillus flavus	SAMN32399339	SRX19405715	SRR23512519	paired-end	Agriculture: soil (Sorghum)	Northern America	USA: Georgia	?	Gangurde et al. (2024)
Flavus B	GA13_26	GA13_26	Aspergillus flavus	SAMN32399340	SRX19405716	SRR23512518	paired-end	Agriculture: soil (Sorghum)	Northern America	USA: Georgia	?	Gangurde et al. (2024)
Flavus B	GA13_29	GA13_29	Aspergillus flavus	SAMN32399343	SRX19405719	SRR23512515	paired-end	Agriculture: soil (Sorghum)	Northern America	USA: Georgia	?	Gangurde et al. (2024)
Flavus B	GA13_3	GA13_3	Aspergillus flavus	SAMN32399317	SRX19405659	SRR23512575	paired-end	Agriculture: soil (Sorghum)	Northern America	USA: Georgia	?	Gangurde et al. (2024)
Flavus B	GA13_30	GA13_30	Aspergillus flavus	SAMN32399344	SRX19405720	SRR23512514	paired-end	Agriculture: soil (Sorghum)	Northern America	USA: Georgia	?	Gangurde et al. (2024)
Flavus B	GA13_31	GA13_31	Aspergillus flavus	SAMN32399345	SRX19405721	SRR23512513	paired-end	Agriculture: soil (Sorghum)	Northern America	USA: Georgia	?	Gangurde et al. (2024)
Flavus B	GA13_32	GA13_32	Aspergillus flavus	SAMN32399346	SRX19405723	SRR23512511	paired-end	Agriculture: soil (Sorghum)	Northern America	USA: Georgia	?	Gangurde et al. (2024)
Flavus B	GA13_33	GA13_33	Aspergillus flavus	SAMN32399347	SRX19405724	SRR23512510	paired-end	Agriculture: soil (Sorghum)	Northern America	USA: Georgia	?	Gangurde et al. (2024)
Flavus B	GA13_34	GA13_34	Aspergillus flavus	SAMN32399348	SRX19405725	SRR23512509	paired-end	Agriculture: soil (Sorghum)	Northern America	USA: Georgia	?	Gangurde et al. (2024)
Flavus B	GA13_35	GA13_35	Aspergillus flavus	SAMN32399349	SRX19405726	SRR23512508	paired-end	Agriculture: soil (Sorghum)	Northern America	USA: Georgia	?	Gangurde et al. (2024)
Flavus B	GA13_36	GA13_36	Aspergillus flavus	SAMN32399350	SRX19405727	SRR23512507	paired-end	Agriculture: soil (Sorghum)	Northern America	USA: Georgia	?	Gangurde et al. (2024)
Flavus B	GA13_4	GA13_4	Aspergillus flavus	SAMN32399318	SRX19405660	SRR23512574	paired-end	Agriculture: soil (Sorghum)	Northern America	USA: Georgia	?	Gangurde et al. (2024)
Flavus B	GA13_5	GA13_5	Aspergillus flavus	SAMN32399319	SRX19405661	SRR23512573	paired-end	Agriculture: soil (Sorghum)	Northern America	USA: Georgia	?	Gangurde et al. (2024)
Flavus B	GA13_6	GA13_6	Aspergillus flavus	SAMN32399320	SRX19405662	SRR23512572	paired-end	Agriculture: soil (Sorghum)	Northern America	USA: Georgia	?	Gangurde et al. (2024)
Flavus B	GA13_7	GA13_7	Aspergillus flavus	SAMN32399321	SRX19405663	SRR23512571	paired-end	Agriculture: soil (Sorghum)	Northern America	USA: Georgia	?	Gangurde et al. (2024)
Flavus B	GA13_8	GA13_8	Aspergillus flavus	SAMN32399322	SRX19405664	SRR23512539	paired-end	Agriculture: soil (Sorghum)	Northern America	USA: Georgia	?	Gangurde et al. (2024)
Flavus B	GA5_1	GA5_1	Aspergillus flavus	SAMN32399247	SRX19405678	SRR23512557	paired-end	Agriculture: soil (Corn, Cotton)	Northern America	USA: Georgia	?	Gangurde et al. (2024)
Flavus B	GA7_1	GA7_1	Aspergillus flavus	SAMN32399272	SRX19405768	SRR23512466	paired-end	Agriculture: soil (Corn, Peanut)	Northern America	USA: Georgia	?	Gangurde et al. (2024)
Flavus B	GA7_10	GA7_10	Aspergillus flavus	SAMN32399281	SRX19405778	SRR23512456	paired-end	Agriculture: soil (Corn, Peanut)	Northern America	USA: Georgia	?	Gangurde et al. (2024)
Flavus B	GA7_11	GA7_11	Aspergillus flavus	SAMN32399282	SRX19405779	SRR23512455	paired-end	Agriculture: soil (Corn, Peanut)	Northern America	USA: Georgia	?	Gangurde et al. (2024)
Flavus B	GA7_12	GA7_12	Aspergillus flavus	SAMN32399283	SRX19405780	SRR23512454	paired-end	Agriculture: soil (Corn, Peanut)	Northern America	USA: Georgia	?	Gangurde et al. (2024)
Flavus B	GA7_13	GA7_13	Aspergillus flavus	SAMN32399284	SRX19405781	SRR23512453	paired-end	Agriculture: soil (Corn, Peanut)	Northern America	USA: Georgia	?	Gangurde et al. (2024)
Flavus B	GA7_14	GA7_14	Aspergillus flavus	SAMN32399285	SRX19405782	SRR23512452	paired-end	Agriculture: soil (Corn, Peanut)	Northern America	USA: Georgia	?	Gangurde et al. (2024)
Flavus B	GA7_15	GA7_15	Aspergillus flavus	SAMN32399286	SRX19405784	SRR23512450	paired-end	Agriculture: soil (Corn, Peanut)	Northern America	USA: Georgia	?	Gangurde et al. (2024)
Flavus B	GA7_16	GA7_16	Aspergillus flavus	SAMN32399287	SRX19405785	SRR23512449	paired-end	Agriculture: soil (Corn, Peanut)	Northern America	USA: Georgia	?	Gangurde et al. (2024)
Flavus B	GA7_2	GA7_2	Aspergillus flavus	SAMN32399273	SRX19405769	SRR23512465	paired-end	Agriculture: soil (Corn, Peanut)	Northern America	USA: Georgia	?	Gangurde et al. (2024)
Flavus B	GA7_3	GA7_3	Aspergillus flavus	SAMN32399274	SRX19405770	SRR23512464	paired-end	Agriculture: soil (Corn, Peanut)	Northern America	USA: Georgia	?	Gangurde et al. (2024)
Flavus B	GA7_4	GA7_4	Aspergillus flavus	SAMN32399275	SRX19405771	SRR23512463	paired-end	Agriculture: soil (Corn, Peanut)	Northern America	USA: Georgia	?	Gangurde et al. (2024)
Flavus B	GA7_5	GA7_5	Aspergillus flavus	SAMN32399276	SRX19405773	SRR23512461	paired-end	Agriculture: soil (Corn, Peanut)	Northern America	USA: Georgia	?	Gangurde et al. (2024)
Flavus B	GA7_6	GA7_6	Aspergillus flavus	SAMN32399277	SRX19405774	SRR23512460	paired-end	Agriculture: soil (Corn, Peanut)	Northern America	USA: Georgia	?	Gangurde et al. (2024)
Flavus B	GA7_7	GA7_7	Aspergillus flavus	SAMN32399278	SRX19405775	SRR23512459	paired-end	Agriculture: soil (Corn, Peanut)	Northern America	USA: Georgia	?	Gangurde et al. (2024)
Flavus B	GA7_8	GA7_8	Aspergillus flavus	SAMN32399279	SRX19405776	SRR23512458	paired-end	Agriculture: soil (Corn, Peanut)	Northern America	USA: Georgia	?	Gangurde et al. (2024)
Flavus B	GA7_9	GA7_9	Aspergillus flavus	SAMN32399280	SRX19405777	SRR23512457	paired-end	Agriculture: soil (Corn, Peanut)	Northern America	USA: Georgia	?	Gangurde et al. (2024)
Flavus B	GA9_1	GA9_1	Aspergillus flavus	SAMN32399293	SRX19405823	SRR23512411	paired-end	Agriculture: soil (Corn, Cotton, Peanut)	Northern America	USA: Georgia	?	Gangurde et al. (2024)
Flavus B	Hun-531-5	Hungary-5	Aspergillus flavus	SAMN50655052	SRX30133751	SRR35017291	paired-end	Agriculture: corn	Eastern Europe	Hungary	2013	this study
Flavus B	IA-B-14-1	IA-B-14-1	Aspergillus flavus	SAMN15220929	SRX8534420	SRR12001178	paired-end	Agriculture: corn field soil	Northern America	USA: Iowa	2017	Drott et al. (2020)
Flavus B	IA-B-14-1b	IA-B-14-1b	Aspergillus flavus	SAMN15220887	SRX8534374	SRR12001224	paired-end	Agriculture: corn field soil	Northern America	USA: Iowa	2017	Drott et al. (2020)
Flavus B	IA-C-20-1-1	IA-C-20-1-1	Aspergillus flavus	SAMN15220900	SRX8534388	SRR12001210	paired-end	Agriculture: corn field soil	Northern America	USA: Iowa	2017	Drott et al. (2020)
Flavus B	IA-C-9-1	IA-C-9-1	Aspergillus flavus	SAMN15220898	SRX8534386	SRR12001212	paired-end	Agriculture: corn field soil	Northern America	USA: Iowa	2017	Drott et al. (2020)
Flavus B	IN-C-14-1-1	IN-C-14-1-1	Aspergillus flavus	SAMN15220903	SRX8534391	SRR12001207	paired-end	Agriculture: corn field soil	Northern America	USA: Indiana	2017	Drott et al. (2020)
Flavus B	Jap_MAFF111218	MAFF111218; Jap_MAFF111218	Aspergillus flavus	SAMD00522829	DRX387715	DRR402014	paired-end	Agriculture: grain dryer	Eastern Asia	Japan	?	PRJDB14258
Flavus B	MOD1-575	MOD1-575; RRS7	Aspergillus flavus	SAMN14613754	SRX8163447	SRR11596618	paired-end	Agriculture: corn	Northern America	USA: Louisiana	2007	Gebru et al. (2020)
Flavus B	MOD1-591	MOD1-591; RRS13	Aspergillus flavus	SAMN14613763	SRX8163448	SRR11596617	paired-end	Agriculture: corn field soil	Northern America	USA: Louisiana	2007	Gebru et al. (2020)
Flavus B	MOD1-595	MOD1-595; RRS14	Aspergillus flavus	SAMN14613764	SRX8163449	SRR11596616	paired-end	Agriculture: corn field soil	Northern America	USA: Louisiana	2007	Gebru et al. (2020)
Flavus B	MOD1-605	MOD1-605; RRS6	Aspergillus flavus	SAMN14613767	SRX8163452	SRR11596613	paired-end	Agriculture: corn field soil	Northern America	USA: Louisiana	2007	Gebru et al. (2020)
Flavus B	MOD1-620	MOD1-620; RRS1	Aspergillus flavus	SAMN14613771	SRX8163456	SRR11596609	paired-end	Agriculture: corn field soil	Northern America	USA: Louisiana	2007	Gebru et al. (2020)
Flavus B	MW1701	MW1701	Aspergillus flavus	SAMN10103205	SRX5358427	SRR8556699	paired-end	Agriculture: corn field soil	Northern America	USA: Mississippi	2017	Weaver et al. (2019)
Flavus B	MW1703	MW1703	Aspergillus flavus	SAMN10103207	SRX5358428	SRR8556698	paired-end	Agriculture: corn field soil	Northern America	USA: Mississippi	2017	Weaver et al. (2019)
Flavus B	MW1706	MW1706	Aspergillus flavus	SAMN10103210	SRX5358299	SRR8556562	paired-end	Agriculture: corn	Northern America	USA: Mississippi	2017	Weaver et al. (2019)
Flavus B	MW1707	MW1707	Aspergillus flavus	SAMN10103211	SRX5358300	SRR8556561	paired-end	Agriculture: corn	Northern America	USA: Mississippi	2017	Weaver et al. (2019)
Flavus B	MW1708	MW1708	Aspergillus flavus	SAMN10103212	SRX5358301	SRR8556560	paired-end	Agriculture: corn	Northern America	USA: Mississippi	2017	Weaver et al. (2019)
Flavus B	MW1711	MW1711	Aspergillus flavus	SAMN10103215	SRX5358296	SRR8556565	paired-end	Agriculture: corn field soil	Northern America	USA: Mississippi	2017	Weaver et al. (2019)
Flavus B	MW1714	MW1714	Aspergillus flavus	SAMN10103218	SRX5358293	SRR8556568	paired-end	Agriculture: corn	Northern America	USA: Mississippi	2017	Weaver et al. (2019)
Flavus B	MW1715	MW1715	Aspergillus flavus	SAMN10103219	SRX5358294	SRR8556567	paired-end	Agriculture: corn	Northern America	USA: Mississippi	2017	Weaver et al. (2019)
Flavus B	MW1716	MW1716	Aspergillus flavus	SAMN10103220	SRX5358303	SRR8556558	paired-end	Agriculture: corn	Northern America	USA: Mississippi	2017	Weaver et al. (2019)
Flavus B	MW1717	MW1717	Aspergillus flavus	SAMN10103221	SRX5356520	SRR8554744	paired-end	Agriculture: corn field soil	Northern America	USA: Mississippi	2017	Weaver et al. (2019)
Flavus B	MW1718	MW1718	Aspergillus flavus	SAMN10103222	SRX5356519	SRR8554745	paired-end	Agriculture: corn field soil	Northern America	USA: Mississippi	2017	Weaver et al. (2019)
Flavus B	MW1720	MW1720	Aspergillus flavus	SAMN10103224	SRX5356521	SRR8554743	paired-end	Agriculture: corn field soil	Northern America	USA: Mississippi	2017	Weaver et al. (2019)
Flavus B	MW1723	MW1723	Aspergillus flavus	SAMN10103227	SRX5355804	SRR8554025	paired-end	Agriculture: corn	Northern America	USA: Mississippi	2017	Weaver et al. (2019)
Flavus B	MW1724	MW1724	Aspergillus flavus	SAMN10103228	SRX5355802	SRR8554027	paired-end	Agriculture: corn	Northern America	USA: Mississippi	2017	Weaver et al. (2019)
Flavus B	NC-A-1-3-1	NC-A-1-3-1	Aspergillus flavus	SAMN15220905	SRX8534393	SRR12001205	paired-end	Agriculture: corn field soil	Northern America	USA: North Carolina	2017	Drott et al. (2020)
Flavus B	NC-A-1-8B-1	NC-A-1-8B-1	Aspergillus flavus	SAMN15220906	SRX8534395	SRR12001203	paired-end	Agriculture: corn field soil	Northern America	USA: North Carolina	2017	Drott et al. (2020)
Flavus B	NC-A-2-3-2	NC-A-2-3-2	Aspergillus flavus	SAMN15220907	SRX8534396	SRR12001202	paired-end	Agriculture: corn field soil	Northern America	USA: North Carolina	2017	Drott et al. (2020)
Flavus B	NC-A-4-6B-2	NC-A-4-6B-2	Aspergillus flavus	SAMN15220909	SRX8534398	SRR12001200	paired-end	Agriculture: corn field soil	Northern America	USA: North Carolina	2017	Drott et al. (2020)
Flavus B	NC-B-1-3-1	NC-B-1-3-1	Aspergillus flavus	SAMN15220910	SRX8534399	SRR12001199	paired-end	Agriculture: corn field soil	Northern America	USA: North Carolina	2017	Drott et al. (2020)
Flavus B	NC-E-14-2	NC-E-14-2	Aspergillus flavus	SAMN15220923	SRX8534413	SRR12001185	paired-end	Agriculture: corn field soil	Northern America	USA: North Carolina	2017	Drott et al. (2020)
Flavus B	NC-E-16-1	NC-E-16-1	Aspergillus flavus	SAMN15220925	SRX8534415	SRR12001183	paired-end	Agriculture: corn field soil	Northern America	USA: North Carolina	2017	Drott et al. (2020)
Flavus B	NC-E-17-3-1	NC-E-17-3-1	Aspergillus flavus	SAMN15220926	SRX8534417	SRR12001181	paired-end	Agriculture: corn field soil	Northern America	USA: North Carolina	2017	Drott et al. (2020)
Flavus B	NC-E-2-1-1	NC-E-2-1-1	Aspergillus flavus	SAMN15220917	SRX8534407	SRR12001191	paired-end	Agriculture: corn field soil	Northern America	USA: North Carolina	2017	Drott et al. (2020)
Flavus B	NC-E-25-1	NC-E-25-1	Aspergillus flavus	SAMN15220927	SRX8534418	SRR12001180	paired-end	Agriculture: corn field soil	Northern America	USA: North Carolina	2017	Drott et al. (2020)
Flavus B	NC-E-25-3-1	NC-E-25-3-1	Aspergillus flavus	SAMN15220928	SRX8534419	SRR12001179	paired-end	Agriculture: corn field soil	Northern America	USA: North Carolina	2017	Drott et al. (2020)
Flavus B	NC-E-3-2	NC-E-3-2	Aspergillus flavus	SAMN15220963	SRX8534457	SRR12001141	paired-end	Agriculture: corn field soil	Northern America	USA: North Carolina	2017	Drott et al. (2020)
Flavus B	NC-E-5-1	NC-E-5-1	Aspergillus flavus	SAMN15220918	SRX8534408	SRR12001190	paired-end	Agriculture: corn field soil	Northern America	USA: North Carolina	2017	Drott et al. (2020)
Flavus B	NC-E-5-3	NC-E-5-3	Aspergillus flavus	SAMN15220919	SRX8534409	SRR12001189	paired-end	Agriculture: corn field soil	Northern America	USA: North Carolina	2017	Drott et al. (2020)
Flavus B	OK-A-15-2	OK-A-15-2	Aspergillus flavus	SAMN15220931	SRX8534422	SRR12001176	paired-end	Agriculture: corn field soil	Northern America	USA: Oklahoma	2017	Drott et al. (2020)
Flavus B	PA-A-6-1	PA-A-6-1	Aspergillus flavus	SAMN15220940	SRX8534432	SRR12001166	paired-end	Agriculture: corn field soil	Northern America	USA: Pennsylvania	2017	Drott et al. (2020)
Flavus B	PA-B-1-1-1	PA-B-1-1-1	Aspergillus flavus	SAMN15220941	SRX8534433	SRR12001165	paired-end	Agriculture: corn field soil	Northern America	USA: Pennsylvania	2017	Drott et al. (2020)
Flavus B	PA-B-12-1	PA-B-12-1	Aspergillus flavus	SAMN15220945	SRX8534437	SRR12001161	paired-end	Agriculture: corn field soil	Northern America	USA: Pennsylvania	2017	Drott et al. (2020)
Flavus B	PA-B-20-1	PA-B-20-1	Aspergillus flavus	SAMN15220949	SRX8534442	SRR12001156	paired-end	Agriculture: corn field soil	Northern America	USA: Pennsylvania	2017	Drott et al. (2020)
Flavus B	PA-B-20-3-1	PA-B-20-3-1	Aspergillus flavus	SAMN15220950	SRX8534443	SRR12001155	paired-end	Agriculture: corn field soil	Northern America	USA: Pennsylvania	2017	Drott et al. (2020)
Flavus B	PA-B-23-1-1	PA-B-23-1-1	Aspergillus flavus	SAMN15220952	SRX8534445	SRR12001153	paired-end	Agriculture: corn field soil	Northern America	USA: Pennsylvania	2017	Drott et al. (2020)
Flavus B	PA-B-24-1	PA-B-24-1	Aspergillus flavus	SAMN15220954	SRX8534447	SRR12001151	paired-end	Agriculture: corn field soil	Northern America	USA: Pennsylvania	2017	Drott et al. (2020)
Flavus B	PA-B-4-1-1	PA-B-4-1-1	Aspergillus flavus	SAMN15220943	SRX8534435	SRR12001163	paired-end	Agriculture: corn field soil	Northern America	USA: Pennsylvania	2017	Drott et al. (2020)
Flavus B	PA-C-1-1-1	PA-C-1-1-1	Aspergillus flavus	SAMN15220955	SRX8534448	SRR12001150	paired-end	Agriculture: corn field soil	Northern America	USA: Pennsylvania	2017	Drott et al. (2020)
Flavus B	S2_1	S2_1	Aspergillus flavus	SAMN32399354	SRX19405793	SRR23512441	paired-end	Agriculture: Corn (Tassel)	Northern America	USA: Mississippi	?	Gangurde et al. (2024)
Flavus B	S2_2	S2_2	Aspergillus flavus	SAMN32399355	SRX19405794	SRR23512440	paired-end	Agriculture: Corn (Tassel)	Northern America	USA: Mississippi	?	Gangurde et al. (2024)
Flavus B	S2_4	S2_4	Aspergillus flavus	SAMN32399357	SRX19405797	SRR23512437	paired-end	Agriculture: Corn (Tassel)	Northern America	USA: Mississippi	?	Gangurde et al. (2024)
Flavus B	S6_11	S6_11	Aspergillus flavus	SAMN32399368	SRX19405809	SRR23512425	paired-end	Agriculture: Corn (Tassel)	Northern America	USA: Mississippi	?	Gangurde et al. (2024)
Flavus B	S6_12	S6_12	Aspergillus flavus	SAMN32399369	SRX19405810	SRR23512424	paired-end	Agriculture: Corn (Tassel)	Northern America	USA: Mississippi	?	Gangurde et al. (2024)
Flavus B	S6_13	S6_13	Aspergillus flavus	SAMN32399370	SRX19405811	SRR23512423	paired-end	Agriculture: Corn (Tassel)	Northern America	USA: Mississippi	?	Gangurde et al. (2024)
Flavus B	S6_14	S6_14	Aspergillus flavus	SAMN32399371	SRX19405812	SRR23512422	paired-end	Agriculture: Corn (Tassel)	Northern America	USA: Mississippi	?	Gangurde et al. (2024)
Flavus B	S6_15	S6_15	Aspergillus flavus	SAMN32399372	SRX19405813	SRR23512421	paired-end	Agriculture: Corn (Tassel)	Northern America	USA: Mississippi	?	Gangurde et al. (2024)
Flavus B	S6_16	S6_16	Aspergillus flavus	SAMN32399373	SRX19405814	SRR23512420	paired-end	Agriculture: Corn (Tassel)	Northern America	USA: Mississippi	?	Gangurde et al. (2024)
Flavus B	S6_17	S6_17	Aspergillus flavus	SAMN32399374	SRX19405815	SRR23512419	paired-end	Agriculture: Corn (Tassel)	Northern America	USA: Mississippi	?	Gangurde et al. (2024)
Flavus B	S6_4	S6_4	Aspergillus flavus	SAMN32399361	SRX19405801	SRR23512433	paired-end	Agriculture: Corn (Tassel)	Northern America	USA: Mississippi	?	Gangurde et al. (2024)
Flavus B	S6_5	S6_5	Aspergillus flavus	SAMN32399362	SRX19405802	SRR23512432	paired-end	Agriculture: Corn (Tassel)	Northern America	USA: Mississippi	?	Gangurde et al. (2024)
Flavus B	S6_6	S6_6	Aspergillus flavus	SAMN32399363	SRX19405803	SRR23512431	paired-end	Agriculture: Corn (Tassel)	Northern America	USA: Mississippi	?	Gangurde et al. (2024)
Flavus B	S7_1	S7_1	Aspergillus flavus	SAMN32399375	SRX19405816	SRR23512418	paired-end	Agriculture: Corn (Tassel)	Northern America	USA: Mississippi	?	Gangurde et al. (2024)
Flavus B	S7_2	S7_2	Aspergillus flavus	SAMN32399376	SRX19405818	SRR23512416	paired-end	Agriculture: Corn (Tassel)	Northern America	USA: Mississippi	?	Gangurde et al. (2024)
Flavus B	S7_3	S7_3	Aspergillus flavus	SAMN32399377	SRX19405819	SRR23512415	paired-end	Agriculture: Corn (Tassel)	Northern America	USA: Mississippi	?	Gangurde et al. (2024)
Flavus B	S8_1	S8_1	Aspergillus flavus	SAMN32399378	SRX19405820	SRR23512414	paired-end	Agriculture: Corn (Tassel)	Northern America	USA: Mississippi	?	Gangurde et al. (2024)
Flavus B	S8_2	S8_2	Aspergillus flavus	SAMN32399379	SRX19405821	SRR23512413	paired-end	Agriculture: Corn (Tassel)	Northern America	USA: Mississippi	?	Gangurde et al. (2024)
Flavus B	S8_3	S8_3	Aspergillus flavus	SAMN32399380	SRX19405826	SRR23512408	paired-end	Agriculture: Corn (Tassel)	Northern America	USA: Mississippi	?	Gangurde et al. (2024)
Flavus B	S8_4	S8_4	Aspergillus flavus	SAMN32399381	SRX19405827	SRR23512407	paired-end	Agriculture: Corn (Tassel)	Northern America	USA: Mississippi	?	Gangurde et al. (2024)
Flavus B	S8_5	S8_5	Aspergillus flavus	SAMN32399382	SRX19405828	SRR23512406	paired-end	Agriculture: Corn (Tassel)	Northern America	USA: Mississippi	?	Gangurde et al. (2024)
Flavus B	S8_6	S8_6	Aspergillus flavus	SAMN32399383	SRX19405829	SRR23512405	paired-end	Agriculture: Corn (Tassel)	Northern America	USA: Mississippi	?	Gangurde et al. (2024)
Flavus B	T1_2	T1_2	Aspergillus flavus	SAMN32399385	SRX19405831	SRR23512403	paired-end	Agriculture: Corn (Silk)	Northern America	USA: Mississippi	?	Gangurde et al. (2024)
Flavus B	T12_1	T12_1	Aspergillus flavus	SAMN32399387	SRX19405834	SRR23512400	paired-end	Agriculture: Corn (Silk)	Northern America	USA: Mississippi	?	Gangurde et al. (2024)
Flavus B	T13_1	T13_1	Aspergillus flavus	SAMN32399388	SRX19405835	SRR23512399	paired-end	Agriculture: Corn (Silk)	Northern America	USA: Mississippi	?	Gangurde et al. (2024)
Flavus B	T13_2	T13_2	Aspergillus flavus	SAMN32399389	SRX19405836	SRR23512398	paired-end	Agriculture: Corn (Silk)	Northern America	USA: Mississippi	?	Gangurde et al. (2024)
Flavus B	T14_1	T14_1	Aspergillus flavus	SAMN32399390	SRX19405837	SRR23512397	paired-end	Agriculture: Corn (Silk)	Northern America	USA: Mississippi	?	Gangurde et al. (2024)
Flavus B	T14_2	T14_2	Aspergillus flavus	SAMN32399391	SRX19405838	SRR23512396	paired-end	Agriculture: Corn (Silk)	Northern America	USA: Mississippi	?	Gangurde et al. (2024)
Flavus B	T14_3	T14_3	Aspergillus flavus	SAMN32399392	SRX19405839	SRR23512395	paired-end	Agriculture: Corn (Silk)	Northern America	USA: Mississippi	?	Gangurde et al. (2024)
Flavus B	T18_2	T18_2	Aspergillus flavus	SAMN32399394	SRX19405841	SRR23512393	paired-end	Agriculture: Corn (Silk)	Northern America	USA: Mississippi	?	Gangurde et al. (2024)
Flavus B	T18_4	T18_4	Aspergillus flavus	SAMN32399396	SRX19405845	SRR23512389	paired-end	Agriculture: Corn (Silk)	Northern America	USA: Mississippi	?	Gangurde et al. (2024)
Flavus B	T18_5	T18_5	Aspergillus flavus	SAMN32399397	SRX19405846	SRR23512388	paired-end	Agriculture: Corn (Silk)	Northern America	USA: Mississippi	?	Gangurde et al. (2024)
Flavus B	T19_11	T19_11	Aspergillus flavus	SAMN32399408	SRX19405728	SRR23512506	paired-end	Agriculture: Corn (Silk)	Northern America	USA: Mississippi	?	Gangurde et al. (2024)
Flavus B	T19_13	T19_13	Aspergillus flavus	SAMN32399410	SRX19405730	SRR23512504	paired-end	Agriculture: Corn (Silk)	Northern America	USA: Mississippi	?	Gangurde et al. (2024)
Flavus B	T19_2	T19_2	Aspergillus flavus	SAMN32399399	SRX19405848	SRR23512386	paired-end	Agriculture: Corn (Silk)	Northern America	USA: Mississippi	?	Gangurde et al. (2024)
Flavus B	T19_6	T19_6	Aspergillus flavus	SAMN32399403	SRX19405852	SRR23512382	paired-end	Agriculture: Corn (Silk)	Northern America	USA: Mississippi	?	Gangurde et al. (2024)
Flavus B	T19_7	T19_7	Aspergillus flavus	SAMN32399404	SRX19405853	SRR23512381	paired-end	Agriculture: Corn (Silk)	Northern America	USA: Mississippi	?	Gangurde et al. (2024)
Flavus B	T19_9	T19_9	Aspergillus flavus	SAMN32399406	SRX19405856	SRR23512378	paired-end	Agriculture: Corn (Silk)	Northern America	USA: Mississippi	?	Gangurde et al. (2024)
Flavus B	T21_1	T21_1	Aspergillus flavus	SAMN32399413	SRX19405733	SRR23512501	paired-end	Agriculture: Corn (Silk)	Northern America	USA: Mississippi	?	Gangurde et al. (2024)
Flavus B	T22_3	T22_3	Aspergillus flavus	SAMN32399416	SRX19405737	SRR23512497	paired-end	Agriculture: Corn (Silk)	Northern America	USA: Mississippi	?	Gangurde et al. (2024)
Flavus B	T22_4	T22_4	Aspergillus flavus	SAMN32399417	SRX19405738	SRR23512496	paired-end	Agriculture: Corn (Silk)	Northern America	USA: Mississippi	?	Gangurde et al. (2024)
Flavus B	T22_6	T22_6	Aspergillus flavus	SAMN32399419	SRX19405740	SRR23512494	paired-end	Agriculture: Corn (Silk)	Northern America	USA: Mississippi	?	Gangurde et al. (2024)
Flavus B	T22_7	T22_7	Aspergillus flavus	SAMN32399420	SRX19405741	SRR23512493	paired-end	Agriculture: Corn (Silk)	Northern America	USA: Mississippi	?	Gangurde et al. (2024)
Flavus B	TX-A-1-1-1	TX-A-1-1-1	Aspergillus flavus	SAMN15220956	SRX8534450	SRR12001148	paired-end	Agriculture: corn field soil	Northern America	USA: Texas	2017	Drott et al. (2020)
Flavus B	TX-A-13-1-1	TX-A-13-1-1	Aspergillus flavus	SAMN15220959	SRX8534453	SRR12001145	paired-end	Agriculture: corn field soil	Northern America	USA: Texas	2017	Drott et al. (2020)
Flavus B	TX-A-15-1	TX-A-15-1	Aspergillus flavus	SAMN15220951	SRX8534444	SRR12001154	paired-end	Agriculture: corn field soil	Northern America	USA: Texas	2017	Drott et al. (2020)
Flavus B	TX-A-20-1-1	TX-A-20-1-1	Aspergillus flavus	SAMN15220960	SRX8534454	SRR12001144	paired-end	Agriculture: corn field soil	Northern America	USA: Texas	2017	Drott et al. (2020)
Flavus B	TX-B-17-1	TX-B-17-1	Aspergillus flavus	SAMN15220966	SRX8534461	SRR12001137	paired-end	Agriculture: corn field soil	Northern America	USA: Texas	2017	Drott et al. (2020)
Flavus B	TX-B-20-1	TX-B-20-1	Aspergillus flavus	SAMN15220967	SRX8534462	SRR12001136	paired-end	Agriculture: corn field soil	Northern America	USA: Texas	2017	Drott et al. (2020)
Flavus B	TX-B-24-1-1	TX-B-24-1-1	Aspergillus flavus	SAMN15220968	SRX8534463	SRR12001135	paired-end	Agriculture: corn field soil	Northern America	USA: Texas	2017	Drott et al. (2020)
Flavus B	TX-B-7-1	TX-B-7-1	Aspergillus flavus	SAMN15220964	SRX8534458	SRR12001140	paired-end	Agriculture: corn field soil	Northern America	USA: Texas	2017	Drott et al. (2020)
Flavus B	TX-B-9-1	TX-B-9-1	Aspergillus flavus	SAMN15220965	SRX8534459	SRR12001139	paired-end	Agriculture: corn field soil	Northern America	USA: Texas	2017	Drott et al. (2020)
Flavus B	TX-C-17-1	TX-C-17-1	Aspergillus flavus	SAMN15220969	SRX8534464	SRR12001134	paired-end	Agriculture: corn field soil	Northern America	USA: Texas	2017	Drott et al. (2020)
Flavus C	10B	10B; Kenya_10B	Aspergillus flavus	SAMN40215966	SRX24403253	SRR28841496	paired-end	Agriculture: cashew plant	Eastern Africa	Kenya	2021	Gachanja et al. (2024)
Flavus C	11B	11B; Kenya_11B	Aspergillus flavus	SAMN40215971	SRX24403248	SRR28841501	paired-end	Agriculture: cashew plant	Eastern Africa	Kenya	2021	Gachanja et al. (2024)
Flavus C	12A	12A; Kenya_12A	Aspergillus flavus	SAMN40215972	SRX24403261	SRR28841488	paired-end	Agriculture: cashew plant	Eastern Africa	Kenya	2021	Gachanja et al. (2024)
Flavus C	13B	13B; Kenya_13B	Aspergillus flavus	SAMN40215973	SRX24403260	SRR28841489	paired-end	Agriculture: cashew plant	Eastern Africa	Kenya	2021	Gachanja et al. (2024)
Flavus C	15A	15A; Kenya_15A	Aspergillus flavus	SAMN40215974	SRX24403259	SRR28841490	paired-end	Agriculture: cashew plant	Eastern Africa	Kenya	2021	Gachanja et al. (2024)
Flavus C	16A	16A; Kenya_16A	Aspergillus flavus	SAMN40215975	SRX24403258	SRR28841491	paired-end	Agriculture: cashew plant	Eastern Africa	Kenya	2021	Gachanja et al. (2024)
Flavus C	17A	17A; Kenya_17A	Aspergillus flavus	SAMN40215976	SRX24403257	SRR28841492	paired-end	Agriculture: cashew plant	Eastern Africa	Kenya	2021	Gachanja et al. (2024)
Flavus C	18B	18B; Kenya_18B	Aspergillus flavus	SAMN40215977	SRX24403256	SRR28841493	paired-end	Agriculture: cashew plant	Eastern Africa	Kenya	2021	Gachanja et al. (2024)
Flavus C	19B	19B; Kenya_19B	Aspergillus flavus	SAMN40215978	SRX24403255	SRR28841494	paired-end	Agriculture: cashew plant	Eastern Africa	Kenya	2021	Gachanja et al. (2024)
Flavus C	1B	1B; Kenya_1B	Aspergillus flavus	SAMN40215981	SRX24403246	SRR28841503	paired-end	Agriculture: cashew plant	Eastern Africa	Kenya	2021	Gachanja et al. (2024)
Flavus C	20B	20B; Kenya_20B	Aspergillus flavus	SAMN40215979	SRX24403254	SRR28841495	paired-end	Agriculture: cashew plant	Eastern Africa	Kenya	2021	Gachanja et al. (2024)
Flavus C	22B	22B; Kenya_22B	Aspergillus flavus	SAMN40215980	SRX24403247	SRR28841502	paired-end	Agriculture: cashew plant	Eastern Africa	Kenya	2021	Gachanja et al. (2024)
Flavus C	4B	4B; Kenya_4B	Aspergillus flavus	SAMN40215968	SRX24403251	SRR28841498	paired-end	Agriculture: cashew plant	Eastern Africa	Kenya	2021	Gachanja et al. (2024)
Flavus C	7B	7B	Aspergillus flavus	SAMN40215970	SRX24403249	SRR28841500	paired-end	Agriculture: cashew plant	Eastern Africa	Kenya	2021	Gachanja et al. (2024)
Flavus C	9A	9A	Aspergillus flavus	SAMN40215969	SRX24403250	SRR28841499	paired-end	Agriculture: cashew plant	Eastern Africa	Kenya	2021	Gachanja et al. (2024)
Flavus C	CNRMA-18.89	CNRMA 18.89	Aspergillus flavus	SAMN33397663	SRX19947207	SRR24148983	paired-end	Human: Keratitis	Western Europe	France	?	Hatmaker et al. (2024, 2025)
Flavus C	D10	D10	Aspergillus flavus	SAMN32399215	SRX19405832	SRR23512402	paired-end	Agriculture: Corn (Dust)	Northern America	USA: Mississippi	?	Gangurde et al. (2024)
Flavus C	D17	D17	Aspergillus flavus	SAMN32399222	SRX19405745	SRR23512489	paired-end	Agriculture: Corn (Dust)	Northern America	USA: Mississippi	?	Gangurde et al. (2024)
Flavus C	E1345	E1345	Aspergillus flavus	SAMN10965479	SRX8615488	SRR12089213	listed as single-end, but paired-end	Agriculture: peanut	Eastern Africa	Ethiopia	2014	Arias et al. (2020)
Flavus C	FL-C-13-1	FL-C-13-1	Aspergillus flavus	SAMN15220892	SRX8534379	SRR12001219	paired-end	Agriculture: corn field soil	Northern America	USA: Florida	2017	Drott et al. (2020)
Flavus C	GA13_17	GA13_17	Aspergillus flavus	SAMN32399331	SRX19405706	SRR23512528	paired-end	Agriculture: soil (Sorghum)	Northern America	USA: Georgia	?	Gangurde et al. (2024)
Flavus C	GA13_37	GA13_37	Aspergillus flavus	SAMN32399351	SRX19405790	SRR23512444	paired-end	Agriculture: soil (Sorghum)	Northern America	USA: Georgia	?	Gangurde et al. (2024)
Flavus C	GA13_9	GA13_9	Aspergillus flavus	SAMN32399323	SRX19405697	SRR23512537	paired-end	Agriculture: soil (Sorghum)	Northern America	USA: Georgia	?	Gangurde et al. (2024)
Flavus C	IA-C-15-1	IA-C-15-1	Aspergillus flavus	SAMN15220899	SRX8534387	SRR12001211	paired-end	Agriculture: corn field soil	Northern America	USA: Iowa	2017	Drott et al. (2020)
Flavus C	IA-C-8-1	IA-C-8-1	Aspergillus flavus	SAMN15220897	SRX8534385	SRR12001213	paired-end	Agriculture: corn field soil	Northern America	USA: Iowa	2017	Drott et al. (2020)
Flavus C	IN-B-12-1	IN-B-12-1	Aspergillus flavus	SAMN15220901	SRX8534389	SRR12001209	paired-end	Agriculture: corn field soil	Northern America	USA: Indiana	2017	Drott et al. (2020)
Flavus C	IN-C-14-2-1	IN-C-14-2-1	Aspergillus flavus	SAMN15220904	SRX8534392	SRR12001206	paired-end	Agriculture: corn field soil	Northern America	USA: Indiana	2017	Drott et al. (2020)
Flavus C	Jap_MAFF111219	MAFF111219; Jap_MAFF111219	Aspergillus flavus	SAMD00523086	DRX387714	DRR402013	paired-end	Agriculture: grain dryer	Eastern Asia	Japan	?	PRJDB14258
Flavus C	PA-B-11-1	PA-B-11-1	Aspergillus flavus	SAMN15220944	SRX8534436	SRR12001162	paired-end	Agriculture: corn field soil	Northern America	USA: Pennsylvania	2017	Drott et al. (2020)
Flavus C	PA-B-14-2	PA-B-14-2	Aspergillus flavus	SAMN15220946	SRX8534439	SRR12001159	paired-end	Agriculture: corn field soil	Northern America	USA: Pennsylvania	2017	Drott et al. (2020)
Flavus C	PA-B-16-2-1	PA-B-16-2-1	Aspergillus flavus	SAMN15220947	SRX8534440	SRR12001158	paired-end	Agriculture: corn field soil	Northern America	USA: Pennsylvania	2017	Drott et al. (2020)
Flavus C	PA-B-16-3	PA-B-16-3	Aspergillus flavus	SAMN15220948	SRX8534441	SRR12001157	paired-end	Agriculture: corn field soil	Northern America	USA: Pennsylvania	2017	Drott et al. (2020)
Flavus C	PA-B-23-2	PA-B-23-2	Aspergillus flavus	SAMN15220953	SRX8534446	SRR12001152	paired-end	Agriculture: corn field soil	Northern America	USA: Pennsylvania	2017	Drott et al. (2020)
Flavus C	T19_3	T19_3	Aspergillus flavus	SAMN32399400	SRX19405849	SRR23512385	paired-end	Agriculture: Corn (Silk)	Northern America	USA: Mississippi	?	Gangurde et al. (2024)
Flavus C	T19_4	T19_4	Aspergillus flavus	SAMN32399401	SRX19405850	SRR23512384	paired-end	Agriculture: Corn (Silk)	Northern America	USA: Mississippi	?	Gangurde et al. (2024)
Flavus C / Oryzae CH mosaic	7996-EH-14	NRZ-2018-411; 7996-EH-14	Aspergillus flavus	SAMN33829198	SRX20103433	SRR24308420	paired-end	Human: Eye	Western Europe	Germany	2018	Hatmaker et al. (2024, 2025)
Flavus C / Oryzae CH mosaic	7996-EH-15	NRZ-2018-501; 7996-EH-15	Aspergillus flavus	SAMN33829199	SRX20103434	SRR24308419	paired-end	Human: bronchoalveolar lavage	Western Europe	Germany	2018	Hatmaker et al. (2024, 2025)
Flavus C / Oryzae CH mosaic	7996-EH-18	NRZ-2018-642; 7996-EH-18	Aspergillus flavus	SAMN33829202	SRX20103437	SRR24308416	paired-end	Human: Pulmonary secretion	Western Europe	Germany	2018	Hatmaker et al. (2024, 2025)
Flavus C / Oryzae CH mosaic	7996-EH-19	NRZ-2019-089; 7996-EH-19	Aspergillus flavus	SAMN33829203	SRX20103438	SRR24308415	paired-end	Human: Ear	Western Europe	Germany	2019	Hatmaker et al. (2024, 2025)
Flavus C / Oryzae CH mosaic	7996-EH-2	NRZ-2015-139; 7996-EH-2	Aspergillus flavus	SAMN33829186	SRX20103429	SRR24308424	paired-end	Human: Heart	Western Europe	Germany	2015	Hatmaker et al. (2024, 2025)
Flavus C / Oryzae CH mosaic	7996-EH-20	NRZ-2019-098; 7996-EH-20	Aspergillus flavus	SAMN33829204	SRX20103439	SRR24308414	paired-end	Human: Contact lens	Western Europe	Germany	2019	Hatmaker et al. (2024, 2025)
Flavus C / Oryzae CH mosaic	7996-EH-30	NRZ-2019-556; 7996-EH-30	Aspergillus flavus	SAMN33829214	SRX20103450	SRR24308403	paired-end	Human: Cystic fibrosis	Western Europe	Germany	2019	Hatmaker et al. (2024, 2025)
Flavus C / Oryzae CH mosaic	7996-EH-36	NRZ-2020-288; 7996-EH-36	Aspergillus flavus	SAMN33829220	SRX20103457	SRR24308396	paired-end	Human: Wound	Western Europe	Germany	2020	Hatmaker et al. (2024, 2025)
Flavus C / Oryzae CH mosaic	7996-EH-37	NRZ-2020-404; 7996-EH-37	Aspergillus flavus	SAMN33829221	SRX20103458	SRR24308395	paired-end	Human: Tracheal secretion	Western Europe	Germany	2020	Hatmaker et al. (2024, 2025)
Flavus C / Oryzae CH mosaic	7996-EH-44	NRZ-2021-0510; 7996-EH-44	Aspergillus flavus	SAMN33829228	SRX20103466	SRR24308387	paired-end	Human: Tracheal secretion	Western Europe	Germany	2021	Hatmaker et al. (2024, 2025)
Flavus C / Oryzae CH mosaic	7996-EH-5	NRZ-2016-396; 7996-EH-5	Aspergillus flavus	SAMN33829189	SRX20103462	SRR24308391	paired-end	Human: Ear	Western Europe	Germany	2016	Hatmaker et al. (2024, 2025)
Flavus C / Oryzae CH mosaic	AA-M16-325	AA-M16-325; CNM-CM8729	Aspergillus flavus	SAMN36083025	SRX20828578	SRR25074809	paired-end	Human: Bronchial aspirate	Southern Europe	Spain	2016	Hatmaker et al. (2024, 2025)
Flavus C / Oryzae CH mosaic	CNRMA-13.195	CNRMA 13.195	Aspergillus flavus	SAMN33397671	SRX19947193	SRR24148997	paired-end	Human: Keratitis	Western Europe	France	?	Hatmaker et al. (2024, 2025)
Flavus C / Oryzae CH mosaic	CNRMA-7.844	CNRMA 7.844	Aspergillus flavus	SAMN33397667	SRX19947196	SRR24148994	paired-end	Human: Keratitis	Western Europe	France	?	Hatmaker et al. (2024, 2025)
Flavus C / Oryzae CH mosaic	CNRMA-8.1117	CNRMA 8.1117	Aspergillus flavus	SAMN33397661	SRX19947200	SRR24148993	paired-end	Human: Keratitis	Western Europe	France	?	Hatmaker et al. (2024, 2025)
Flavus D	7996-EH-12	NRZ-2017-471; 7996-EH-12	Aspergillus flavus	SAMN33829196	SRX20103431	SRR24308422	paired-end	Human: bronchoalveolar lavage	Western Europe	Germany	2017	Hatmaker et al. (2024, 2025)
Flavus D	7996-EH-16	NRZ-2018-573; 7996-EH-16	Aspergillus flavus	SAMN33829200	SRX20103435	SRR24308418	paired-end	Human: Necrotic tissue	Western Europe	Germany	2018	Hatmaker et al. (2024, 2025)
Flavus D	7996-EH-17	NRZ-2018-619; 7996-EH-17	Aspergillus flavus	SAMN33829201	SRX20103436	SRR24308417	paired-end	Human: Eye	Western Europe	Germany	2018	Hatmaker et al. (2024, 2025)
Flavus D	7996-EH-22	NRZ-2019-147; 7996-EH-22	Aspergillus flavus	SAMN33829206	SRX20103442	SRR24308411	paired-end	Human: bronchoalveolar lavage	Western Europe	Germany	2019	Hatmaker et al. (2024, 2025)
Flavus D	7996-EH-26	NRZ-2019-397; 7996-EH-26	Aspergillus flavus	SAMN33829210	SRX20103446	SRR24308407	paired-end	Human: Ear	Western Europe	Germany	2019	Hatmaker et al. (2024, 2025)
Flavus D	7996-EH-27	NRZ-2019-501; 7996-EH-27	Aspergillus flavus	SAMN33829211	SRX20103447	SRR24308406	paired-end	Human: Bronchial secretion	Western Europe	Germany	2019	Hatmaker et al. (2024, 2025)
Flavus D	7996-EH-29	NRZ-2019-553; 7996-EH-29	Aspergillus flavus	SAMN33829213	SRX20103449	SRR24308404	paired-end	Human: Brain	Western Europe	Germany	2019	Hatmaker et al. (2024, 2025)
Flavus D	7996-EH-31	NRZ-2019-686; 7996-EH-31	Aspergillus flavus	SAMN33829215	SRX20103452	SRR24308401	paired-end	Human: Interabdominal swap	Western Europe	Germany	2019	Hatmaker et al. (2024, 2025)
Flavus D	7996-EH-32	NRZ-2019-708; 7996-EH-32	Aspergillus flavus	SAMN33829216	SRX20103453	SRR24308400	paired-end	Human: Ear	Western Europe	Germany	2019	Hatmaker et al. (2024, 2025)
Flavus D	7996-EH-33	NRZ-2020-048; 7996-EH-33	Aspergillus flavus	SAMN33829217	SRX20103454	SRR24308399	paired-end	Human: Bronchial secretion	Western Europe	Germany	2020	Hatmaker et al. (2024, 2025)
Flavus D	7996-EH-39	NRZ-2020-617; 7996-EH-39	Aspergillus flavus	SAMN33829223	SRX20103460	SRR24308393	paired-end	Human: Interabdominal swap	Western Europe	Germany	2020	Hatmaker et al. (2024, 2025)
Flavus D	7996-EH-41	NRZ-2021-0053; 7996-EH-41	Aspergillus flavus	SAMN33829225	SRX20103463	SRR24308390	paired-end	Human: Cystic fibrosis	Western Europe	Germany	2021	Hatmaker et al. (2024, 2025)
Flavus D	7996-EH-45	NRZ-2021-0561; 7996-EH-45	Aspergillus flavus	SAMN33829229	SRX20103467	SRR24308386	paired-end	Human: Bronchial secretion	Western Europe	Germany	2021	Hatmaker et al. (2024, 2025)
Flavus D	7996-EH-48	NRZ-2021-0823; 7996-EH-48	Aspergillus flavus	SAMN33829232	SRX20103470	SRR24308383	paired-end	Human: Ear	Western Europe	Germany	2021	Hatmaker et al. (2024, 2025)
Flavus D	7996-EH-6	NRZ-2017-104; 7996-EH-6	Aspergillus flavus	SAMN33829190	SRX20103471	SRR24308382	paired-end	Human: Wound	Western Europe	Germany	2017	Hatmaker et al. (2024, 2025)
Flavus D	7996-EH-9	NRZ-2017-236; 7996-EH-9	Aspergillus flavus	SAMN33829193	SRX20103474	SRR24308379	paired-end	Human: Cystic fibrosis	Western Europe	Germany	2017	Hatmaker et al. (2024, 2025)
Flavus D	AA-M16-272	AA-M16-272; CNM-CM8687	Aspergillus flavus	SAMN36083022	SRX20828575	SRR25074812	paired-end	Human: Bronchial aspirate	Southern Europe	Spain	2016	Hatmaker et al. (2024, 2025)
Flavus D	AA-M16-276	AA-M16-276; CNM-CM8690	Aspergillus flavus	SAMN36083024	SRX20828577	SRR25074810	paired-end	Human: Bronchial aspirate	Southern Europe	Spain	2016	Hatmaker et al. (2024, 2025)
Flavus D	AFLP1	AFLP1	Aspergillus flavus	SAMN16993124	SRX9631390	SRR13197238	paired-end	Agriculture: sesame	Southern Asia	Pakistan	2019	Ajmal et al. (2022)
Flavus D	BP2-1	BP2-1	Aspergillus oryzae	SAMN12069837	SRX6074504	SRR9306672	paired-end	Food fermentation: nuruk	Eastern Asia	South Korea	2016	Jeon et al. (2020)
Flavus D	CI1698	CI1698	Aspergillus flavus	SAMN08794485	SRX3855816	SRR6907248	paired-end	Human: cornea	Southern Asia	India	2007
Flavus D	CNRMA-13.197	CNRMA 13.197	Aspergillus flavus	SAMN33397669	SRX19947194	SRR24148996	paired-end	Human: Keratitis	Western Europe	France	?	Hatmaker et al. (2024, 2025)
Flavus D	CNRMA-18.189	CNRMA 18.189	Aspergillus flavus	SAMN33397672	SRX19947197	SRR24148992	paired-end	Human: Keratitis	Western Europe	France	?	Hatmaker et al. (2024, 2025)
Flavus D	CNRMA-18.657	CNRMA 18.657	Aspergillus flavus	SAMN33397673	SRX19947204	SRR24148986	paired-end	Human: Keratitis	Western Europe	France	?	Hatmaker et al. (2024, 2025)
Flavus D	CNRMA-6.1116	CNRMA 6.1116	Aspergillus flavus	SAMN33397666	SRX19947195	SRR24148995	paired-end	Human: Keratitis	Western Europe	France	?	Hatmaker et al. (2024, 2025)
Flavus D	CNRMA-6.994	CNRMA 6.994	Aspergillus flavus	SAMN33397662	SRX19947206	SRR24148984	paired-end	Human: Keratitis	Western Europe	France	?	Hatmaker et al. (2024, 2025)
Flavus D	GA6_10	GA6_10	Aspergillus flavus	SAMN32399256	SRX19405688	SRR23512547	paired-end	Agriculture: soil (Peanut)	Northern America	USA: Georgia	?	Gangurde et al. (2024)
Flavus D	GA6_22	GA6_22	Aspergillus flavus	SAMN32399268	SRX19405764	SRR23512470	paired-end	Agriculture: soil (Peanut)	Northern America	USA: Georgia	?	Gangurde et al. (2024)
Flavus D	GA6_23	GA6_23	Aspergillus flavus	SAMN32399269	SRX19405765	SRR23512469	paired-end	Agriculture: soil (Peanut)	Northern America	USA: Georgia	?	Gangurde et al. (2024)
Flavus D	GA6_25	GA6_25	Aspergillus flavus	SAMN32399271	SRX19405767	SRR23512467	paired-end	Agriculture: soil (Peanut)	Northern America	USA: Georgia	?	Gangurde et al. (2024)
Flavus D	GA6_7	GA6_7	Aspergillus flavus	SAMN32399253	SRX19405684	SRR23512551	paired-end	Agriculture: soil (Peanut)	Northern America	USA: Georgia	?	Gangurde et al. (2024)
Flavus D	GA6_8	GA6_8	Aspergillus flavus	SAMN32399254	SRX19405685	SRR23512550	paired-end	Agriculture: soil (Peanut)	Northern America	USA: Georgia	?	Gangurde et al. (2024)
Flavus D	GA6_9	GA6_9	Aspergillus flavus	SAMN32399255	SRX19405686	SRR23512549	paired-end	Agriculture: soil (Peanut)	Northern America	USA: Georgia	?	Gangurde et al. (2024)
Flavus D	Hun-600-2	Hungary-2	Aspergillus flavus	SAMN50655053	SRX30133752	SRR35017290	paired-end	Agriculture: corn	Eastern Europe	Hungary	2013	this study
Flavus D	IFM57535	IFM57535	Aspergillus flavus	SAMD00081533	DRX101054	DRR107965	paired-end	Human: sputum	Eastern Asia	Japan	1993	Toyotome et al. (2019)
Flavus D	IFM-61879	IFM 61879	Aspergillus flavus	SAMD00604109	DRX453085	DRR468849	paired-end	Human: head	Eastern Asia	Japan	?	Kuroki et al. (2023)
Flavus D	IFM-63449g	IFM 63449g	Aspergillus flavus	SAMD00604113	DRX453079	DRR468843	paired-end	Human: nail plate	Eastern Asia	Japan	?	Kuroki et al. (2023)
Flavus D	IFM-63449w	IFM 63449w	Aspergillus flavus	SAMD00604114	DRX453084	DRR468848	paired-end	Human: nail plate	Eastern Asia	Japan	?	Kuroki et al. (2023)
Flavus D	MW1712	MW1712	Aspergillus flavus	SAMN10103216	SRX5358297	SRR8556564	paired-end	Agriculture: corn field soil	Northern America	USA: Mississippi	2017	Weaver et al. (2019)
Flavus D	NRRL35739	NRRL 35739	Aspergillus flavus	SAMN10868645	SRX5329434	SRR8526600	paired-end	Agriculture: peanut field soil	Northern America	USA: Texas	1996	Pennerman et al. 2019
Flavus D	PA-B-1-2	PA-B-1-2	Aspergillus flavus	SAMN15220942	SRX8534434	SRR12001164	paired-end	Agriculture: corn field soil	Northern America	USA: Pennsylvania	2017	Drott et al. (2020)
Flavus D	SRRC-2112	SRRC 2112	Aspergillus flavus	SAMN00991874	SRX147135	SRR495770	paired-end	Agriculture: hazelnut	Western Asia	Turkey	?	Gibbons et al. (2012)
Flavus D / Orzyae CH mosaic	7996-EH-13	NRZ-2018-277; 7996-EH-13	Aspergillus flavus	SAMN33829197	SRX20103432	SRR24308421	paired-end	Human: Contact lens	Western Europe	Germany	2018	Hatmaker et al. (2024, 2025)
Flavus D / Orzyae CH mosaic	7996-EH-21	NRZ-2019-135; 7996-EH-21	Aspergillus flavus	SAMN33829205	SRX20103441	SRR24308412	paired-end	Human: Ear	Western Europe	Germany	2019	Hatmaker et al. (2024, 2025)
Flavus D / Orzyae CH mosaic	7996-EH-23	NRZ-2019-224; 7996-EH-23	Aspergillus flavus	SAMN33829207	SRX20103443	SRR24308410	paired-end	Human: Tracheal secretion	Western Europe	Germany	2019	Hatmaker et al. (2024, 2025)
Flavus D / Orzyae CH mosaic	7996-EH-24	NRZ-2019-251; 7996-EH-24	Aspergillus flavus	SAMN33829208	SRX20103444	SRR24308409	paired-end	Human: Ear	Western Europe	Germany	2019	Hatmaker et al. (2024, 2025)
Flavus D / Orzyae CH mosaic	7996-EH-25	NRZ-2019-319; 7996-EH-25	Aspergillus flavus	SAMN33829209	SRX20103445	SRR24308408	paired-end	Human: Sinus	Western Europe	Germany	2019	Hatmaker et al. (2024, 2025)
Flavus D / Orzyae CH mosaic	7996-EH-4	NRZ-2016-084; 7996-EH-4	Aspergillus flavus	SAMN33829188	SRX20103451	SRR24308402	paired-end	Human: Sinus	Western Europe	Germany	2016	Hatmaker et al. (2024, 2025)
Flavus D / Orzyae CH mosaic	7996-EH-47	NRZ-2021-0758; 7996-EH-47	Aspergillus flavus	SAMN33829231	SRX20103469	SRR24308384	paired-end	Human: Tracheal secretion	Western Europe	Germany	2021	Hatmaker et al. (2024, 2025)
Flavus D / Orzyae CH mosaic	7996-EH-8	NRZ-2017-203; 7996-EH-8	Aspergillus flavus	SAMN33829192	SRX20103473	SRR24308380	paired-end	Human: bronchoalveolar lavage	Western Europe	Germany	2017	Hatmaker et al. (2024, 2025)
Flavus D / Orzyae CH mosaic	982_P15	VPCI 982/P/15; 982-P15	Aspergillus flavus	SAMEA104427601	ERX2272847	ERR2219376	paired-end	Human	Southern Asia	India: Delhi	?	Sharma et al. (2018)
Flavus D / Orzyae CH mosaic	985_P15	VPCI 985/P/15; 985-P15	Aspergillus flavus	SAMEA104427602	ERX2272848	ERR2219377	paired-end	Human	Southern Asia	India: Delhi	?	Sharma et al. (2018)
Flavus D / Orzyae CH mosaic	AA-M17-45	AA-M17-45; CNM-CM8801	Aspergillus flavus	SAMN36083026	SRX20828579	SRR25074808	paired-end	Human: Cutaneous exudate	Southern Europe	Spain	2017	Hatmaker et al. (2024, 2025)
Flavus D / Orzyae CH mosaic	CNRMA-15.21	CNRMA 15.21	Aspergillus flavus	SAMN33397665	SRX19947201	SRR24148989	paired-end	Human: Keratitis	Western Europe	France	?	Hatmaker et al. (2024, 2025)
Flavus D / Orzyae CH mosaic	IFM59894	IFM59894	Aspergillus flavus	SAMD00081535	DRX101056	DRR107967	paired-end	Human: abdominal drain	Eastern Asia	Japan	1993	Toyotome et al. (2019)
Flavus D / Orzyae CH mosaic	IFM61224	IFM61224	Aspergillus flavus	SAMD00081539	DRX101060	DRR107971	paired-end	Human: aural discharge	Eastern Asia	Japan	1993	Toyotome et al. (2019)
Flavus D / Orzyae CH mosaic	NRRL501	NRRL 501; ATCC 9170; NRRL 625; NRRL 626; QM 6739; Thom 5709; WB 501	Aspergillus flavus	SAMN28577397	SRX15406376	SRR19347505	paired-end	?	Unknown	?	1940	Hatmaker et al. (2022)
Flavus D / Orzyae CH mosaic	RIB-949	RIB-949	Aspergillus oryzae	SAMN00991868	SRX147131	SRR495766	paired-end	Food fermentation: koji for shoyu	Eastern Asia	Japan	?	Gibbons et al. (2012)
Flavus D / Orzyae CH mosaic	SRRC-1357	SRRC 1357	Aspergillus flavus	SAMN00991873	SRX147134	SRR495769	paired-end	Artificial environment: dried bacon	Southern Europe	Croatia	?	Gibbons et al. (2012)
Flavus D / Orzyae CH mosaic	TK-29	TK-29	Aspergillus oryzae	SAMD00154448	DRX154177	DRR163558	paired-end	Food fermentation: koji for shoyu	Eastern Asia	Japan	?	Watarai et. al. (2019)
Flavus D / Orzyae CH mosaic	Voriconazole-res	INF9-36; Voriconazole-res	Aspergillus flavus	SAMD00133932	DRX137677	DRR146885	paired-end	?	Unknown	?	2016	PRJDB7261
Flavus D / Orzyae CH mosaic	Voriconazole-sus	INF9-35; Voriconazole-sus	Aspergillus flavus	SAMD00133931	DRX137676	DRR146884	paired-end	?	Unknown	?	2016	PRJDB7261
Flavus D / Orzyae CH mosaic	WRRL1519	WRRL1519	Aspergillus flavus	SAMN07429364	SRX3067799	SRR5906257	paired-end	Agriculture: almond	Northern America	USA: California	1998	Yin et al. (2018)
Flavus S	AF70	AF70	Aspergillus flavus	SAMN03255771	SRX3636282	SRR6659155	single-end	Agriculture: soil	Northern America	USA: Arizona	1989	Gilbert et al. (2018)
Flavus S	FL-B-17-1-S	FL-B-17-1-S	Aspergillus flavus	SAMN15220896	SRX8534384	SRR12001214	paired-end	Agriculture: corn field soil	Northern America	USA: Florida	2017	Drott et al. (2020)
Flavus S	MOD1-576	MOD1-576; RRS5	Aspergillus flavus	SAMN14613755	SRX8163458	SRR11596607	paired-end	Agriculture: corn	Northern America	USA: Louisiana	2007	Gebru et al. (2020)
Flavus S	MOD1-586	MOD1-586; RRS3	Aspergillus flavus	SAMN14613760	SRX8163463	SRR11596602	paired-end	Agriculture: corn field soil	Northern America	USA: Louisiana	2007	Gebru et al. (2020)
Flavus S	MOD1-587	MOD1-587; RRS12	Aspergillus flavus	SAMN14613761	SRX8163464	SRR11596601	paired-end	Agriculture: corn field soil	Northern America	USA: Louisiana	2007	Gebru et al. (2020)
Flavus S	MOD1-590	MOD1-590; RRS2	Aspergillus flavus	SAMN14613762	SRX8163465	SRR11596600	paired-end	Agriculture: corn field soil	Northern America	USA: Louisiana	2007	Gebru et al. (2020)
Flavus S	MOD1-599	MOD1-599; RRS8	Aspergillus flavus	SAMN14613765	SRX8163450	SRR11596615	paired-end	Agriculture: corn field soil	Northern America	USA: Louisiana	2007	Gebru et al. (2020)
Flavus S	MOD1-601	MOD1-601; RRS5	Aspergillus flavus	SAMN14613766	SRX8163451	SRR11596614	paired-end	Agriculture: corn field soil	Northern America	USA: Louisiana	2007	Gebru et al. (2020)
Flavus S	MOD1-607	MOD1-607; RRS15	Aspergillus flavus	SAMN14613768	SRX8163453	SRR11596612	paired-end	Agriculture: corn field soil	Northern America	USA: Louisiana	2007	Gebru et al. (2020)
Flavus S	OK-A-8-1-S	OK-A-8-1-S	Aspergillus flavus	SAMN15220930	SRX8534421	SRR12001177	paired-end	Agriculture: corn field soil	Northern America	USA: Oklahoma	2017	Drott et al. (2020)
Oryzae A-B	AO14160	14160	Aspergillus oryzae	SAMN18496102	SRX10528345	SRR14158760	paired-end	Food fermentation: ?	Eastern Asia	China	2020	Chacón-Vargas et al. (2021)
Oryzae A-B	TK-01	TK-1	Aspergillus oryzae	SAMD00154420	DRX154123	DRR163504	paired-end	Food fermentation: koji for sake	Eastern Asia	Japan	?	Watarai et. al. (2019)
Oryzae A-B	TK-02	TK-2	Aspergillus oryzae	SAMD00154421	DRX154125	DRR163506	paired-end	Food fermentation: koji for sake	Eastern Asia	Japan	?	Watarai et. al. (2019)
Oryzae A-B	TK-06	TK-6	Aspergillus oryzae	SAMD00154425	DRX154133	DRR163514	paired-end	Food fermentation: koji for sake	Eastern Asia	Japan	?	Watarai et. al. (2019)
Oryzae A-B	TK-08	TK-8	Aspergillus oryzae	SAMD00154427	DRX154137	DRR163518	paired-end	Food fermentation: koji	Eastern Asia	Japan	?	Watarai et. al. (2019)
Oryzae A-B	TK-17	TK-17	Aspergillus oryzae	SAMD00154436	DRX154154	DRR163535	paired-end	Food fermentation: koji for miso	Eastern Asia	Japan	?	Watarai et. al. (2019)
Oryzae A-B	TK-18	TK-18	Aspergillus oryzae	SAMD00154437	DRX154156	DRR163537	paired-end	Food fermentation: koji for sake	Eastern Asia	Japan	?	Watarai et. al. (2019)
Oryzae A-B	TK-20	TK-20	Aspergillus oryzae	SAMD00154439	DRX154160	DRR163541	paired-end	Food fermentation: koji for sake	Eastern Asia	Japan	?	Watarai et. al. (2019)
Oryzae A-B	TK-22	TK-22	Aspergillus oryzae	SAMD00154441	DRX154164	DRR163545	paired-end	Food fermentation: koji for sake	Eastern Asia	Japan	?	Watarai et. al. (2019)
Oryzae A-B	TK-26	TK-26	Aspergillus oryzae	SAMD00154445	DRX154172	DRR163553	paired-end	Food fermentation: koji for sake	Eastern Asia	Japan	?	Watarai et. al. (2019)
Oryzae A-B	TK-30	TK-30	Aspergillus oryzae	SAMD00154449	DRX154179	DRR163560	paired-end	Food fermentation: koji for sake	Eastern Asia	Japan	?	Watarai et. al. (2019)
Oryzae A-B	TK-31	TK-31	Aspergillus oryzae	SAMD00154450	DRX154181	DRR163562	paired-end	Food fermentation: koji for sake	Eastern Asia	Japan	?	Watarai et. al. (2019)
Oryzae A-B	TK-33	TK-33	Aspergillus oryzae	SAMD00154452	DRX154185	DRR163566	paired-end	Food fermentation: koji for sake	Eastern Asia	Japan	?	Watarai et. al. (2019)
Oryzae A-B	TK-34	TK-34	Aspergillus oryzae	SAMD00154453	DRX154186	DRR163567	paired-end	Food fermentation: koji for sake	Eastern Asia	Japan	?	Watarai et. al. (2019)
Oryzae A-B	TK-36	TK-36	Aspergillus oryzae	SAMD00154455	DRX154188	DRR163569	paired-end	Food fermentation: koji for sake	Eastern Asia	Japan	?	Watarai et. al. (2019)
Oryzae A-B	TK-37	TK-37	Aspergillus oryzae	SAMD00154456	DRX154189	DRR163570	paired-end	Food fermentation: koji for sake	Eastern Asia	Japan	?	Watarai et. al. (2019)
Oryzae A-B	TK-39	TK-39	Aspergillus oryzae	SAMD00154458	DRX154191	DRR163572	paired-end	Food fermentation: koji	Eastern Asia	Japan	?	Watarai et. al. (2019)
Oryzae A-B	TK-43	TK-43	Aspergillus oryzae	SAMD00154462	DRX154195	DRR163576	paired-end	Food fermentation: koji for miso	Eastern Asia	Japan	?	Watarai et. al. (2019)
Oryzae A-B	TK-44	TK-44	Aspergillus oryzae	SAMD00154463	DRX154196	DRR163577	paired-end	Food fermentation: koji for miso	Eastern Asia	Japan	?	Watarai et. al. (2019)
Oryzae A-B	TK-51	TK-51	Aspergillus oryzae	SAMD00154470	DRX154203	DRR163584	paired-end	Food fermentation: koji for sake/miso	Eastern Asia	Japan	?	Watarai et. al. (2019)
Oryzae A-B	TK-52	TK-52	Aspergillus oryzae	SAMD00154471	DRX154204	DRR163585	paired-end	Food fermentation: koji for sake/miso	Eastern Asia	Japan	?	Watarai et. al. (2019)
Oryzae A-B	TK-53	TK-53	Aspergillus oryzae	SAMD00154472	DRX154205	DRR163586	paired-end	Food fermentation: koji for sake/miso	Eastern Asia	Japan	?	Watarai et. al. (2019)
Oryzae A-B	TK-58	TK-58	Aspergillus oryzae	SAMD00154477	DRX154210	DRR163591	paired-end	Food fermentation: koji for sake	Eastern Asia	Japan	?	Watarai et. al. (2019)
Oryzae A-B	TK-61	TK-61	Aspergillus oryzae	SAMD00154480	DRX154213	DRR163594	paired-end	Food fermentation: koji for sake/miso	Eastern Asia	Japan	?	Watarai et. al. (2019)
Oryzae A-B	TK-63	TK-63	Aspergillus oryzae	SAMD00154482	DRX154215	DRR163596	paired-end	Food fermentation: koji for sake	Eastern Asia	Japan	?	Watarai et. al. (2019)
Oryzae A-B	TK-72	TK-72	Aspergillus oryzae	SAMD00154491	DRX154231	DRR163612	paired-end	Food fermentation: koji for miso	Eastern Asia	Japan	?	Watarai et. al. (2019)
Oryzae A-B	TK-73	TK-73	Aspergillus oryzae	SAMD00154492	DRX154233	DRR163614	paired-end	Food fermentation: koji for miso	Eastern Asia	Japan	?	Watarai et. al. (2019)
Oryzae A-B	TK-77	TK-77	Aspergillus oryzae	SAMD00154496	DRX154241	DRR163622	paired-end	Food fermentation: koji for miso	Eastern Asia	Japan	?	Watarai et. al. (2019)
Oryzae A-B	TK-78	TK-78	Aspergillus oryzae	SAMD00154497	DRX154242	DRR163623	paired-end	Food fermentation: koji for sake	Eastern Asia	Japan	?	Watarai et. al. (2019)
Oryzae A-B	TK-79	TK-79	Aspergillus oryzae	SAMD00154498	DRX154244	DRR163625	paired-end	Food fermentation: koji for sake	Eastern Asia	Japan	?	Watarai et. al. (2019)
Oryzae A-B	TK-80	TK-80	Aspergillus oryzae	SAMD00154499	DRX154246	DRR163627	paired-end	Food fermentation: koji for sake	Eastern Asia	Japan	?	Watarai et. al. (2019)
Oryzae A-B	TK-81	TK-81	Aspergillus oryzae	SAMD00154500	DRX154248	DRR163629	paired-end	Food fermentation: koji for sake	Eastern Asia	Japan	?	Watarai et. al. (2019)
Oryzae C-H	7996-EH-40	NRZ-2020-787; 7996-EH-40	Aspergillus flavus	SAMN33829224	SRX20103461	SRR24308392	paired-end	Human: Ear	Western Europe	Germany	2020	Hatmaker et al. (2024, 2025)
Oryzae C-H	7996-EH-42	NRZ-2021-0058; 7996-EH-42	Aspergillus flavus	SAMN33829226	SRX20103464	SRR24308389	paired-end	Human: Ear	Western Europe	Germany	2021	Hatmaker et al. (2024, 2025)
Oryzae C-H	7996-EH-46	NRZ-2021-0657; 7996-EH-46	Aspergillus flavus	SAMN33829230	SRX20103468	SRR24308385	paired-end	Human: Sputum	Western Europe	Germany	2021	Hatmaker et al. (2024, 2025)
Oryzae C-H	AA-M16-240	AA-M16-240; CNM-CM8087	Aspergillus flavus	SAMN36083021	SRX20828574	SRR25074813	paired-end	Human: invasive aspergillosis	Southern Europe	Spain	2016	Hatmaker et al. (2024, 2025)
Oryzae C-H	AO_M2040_1	M2040; AO_M2040_1	Aspergillus oryzae	SAMN09730405	SRX4479827	SRR7615261	paired-end	Food fermentation: meju	Eastern Asia	South Korea	2017	Alshannaq et al. (2018)
Oryzae C-H	ATCC16868	ATCC16868	Aspergillus oryzae	SAMN43910165	SRX26256790	SRR30858638	paired-end	Food fermentation: starter for soy sauce	Eastern Asia	China	1978	PRJNA1164934
Oryzae C-H	CNRMA-13.781	CNRMA 13.781	Aspergillus flavus	SAMN33397670	SRX19947203	SRR24148987	paired-end	Human: Keratitis	Western Europe	France	?	Hatmaker et al. (2024, 2025)
Oryzae C-H	IFM-49866	IFM 49866	Aspergillus flavus	SAMD00604111	DRX453077	DRR468841	paired-end	Agriculture: rice	Eastern Asia	Vietnam	?	Kuroki et al. (2023)
Oryzae C-H	IFM54693	IFM54693	Aspergillus flavus	SAMD00081531	DRX101052	DRR107963	paired-end	Human: gingiva	Eastern Asia	Japan	1993	Toyotome et al. (2019)
Oryzae C-H	IFM59975	IFM59975	Aspergillus flavus	SAMD00081536	DRX101057	DRR107968	paired-end	Human: aural discharge	Eastern Asia	Japan	1993	Toyotome et al. (2019)
Oryzae C-H	IFM60655	IFM60655	Aspergillus flavus	SAMD00081538	DRX101059	DRR107970	paired-end	Human: sputum	Eastern Asia	Japan	1993	Toyotome et al. (2019)
Oryzae C-H	IFM-64473	IFM 64473	Aspergillus flavus	SAMD00604107	DRX453074	DRR468838	paired-end	Human: bronchoalveolar lavage	Eastern Asia	Japan	?	Kuroki et al. (2023)
Oryzae C-H	NRRL1957	NRRL 1957; ATCC 16883; CBS 569.65; CBS 100927; IMI 124930; QM 9947; WB 1957	Aspergillus flavus	SAMN26586969	SRX14825430	SRR18725159	paired-end	Artificial environment: cellophane diaphragm of an optical mask	Polynesia	South Pacific Islands	1944	Hatmaker et al. (2022)	Neotype strain
Oryzae C-H	RIB-331	RIB-331	Aspergillus oryzae	SAMN00991863	SRX147124	SRR495609	paired-end	Food fermentation: miso	Eastern Asia	Japan	?	Gibbons et al. (2012)
Oryzae C-H	RIB40	ATCC-42149; RIB40; RIB-40	Aspergillus oryzae	SAMN03379015	SRX904503	SRR1835311	paired-end	Food fermentation: koji for sake	Eastern Asia	Japan	1969	Ikegami et al. (2015)	Neotype strain, reference genome
Oryzae C-H	RIB-537	RIB-537	Aspergillus oryzae	SAMN00991865	SRX147127	SRR495762	paired-end	Food fermentation: koji for sake	Eastern Asia	Japan	?	Gibbons et al. (2012)
Oryzae C-H	RIB-632	RIB-632	Aspergillus oryzae	SAMN00991866	SRX147128	SRR495763	paired-end	Food fermentation: koji for sake	Eastern Asia	Japan	?	Gibbons et al. (2012)
Oryzae C-H	RIB-642	RIB-642	Aspergillus oryzae	SAMN00991867	SRX147130	SRR495765	paired-end	Food fermentation: koji for sake	Eastern Asia	Japan	?	Gibbons et al. (2012)
Oryzae C-H	SRRC-1273	SRRC 1273	Aspergillus flavus	SAMN00991872	SRX147132	SRR495768	paired-end	Agriculture: soil	Northern America	USA: Arizona	?	Gibbons et al. (2012)
Oryzae C-H	SRRC-302	SRRC 302	Aspergillus oryzae	SAMN00991862	SRX147123	SRR495608	paired-end	Food fermentation: koji for sake	Eastern Asia	Japan	?	Gibbons et al. (2012)
Oryzae C-H	SU-16	SU-16	Aspergillus flavus	SAMN13641192	SRX8635871	SRR12113365	paired-end	Food fermentation: wheat qu	Eastern Asia	China: Jiangsu	2014	Sun et al. (2022)
Oryzae C-H	TK-03	TK-3	Aspergillus oryzae	SAMD00154422	DRX154127	DRR163508	paired-end	Food fermentation: koji for sake	Eastern Asia	Japan	?	Watarai et. al. (2019)
Oryzae C-H	TK-04	TK-4	Aspergillus oryzae	SAMD00154423	DRX154129	DRR163510	paired-end	Food fermentation: koji for sake	Eastern Asia	Japan	?	Watarai et. al. (2019)
Oryzae C-H	TK-07	TK-7	Aspergillus oryzae	SAMD00154426	DRX154135	DRR163516	paired-end	Food fermentation: koji for miso	Eastern Asia	Japan	?	Watarai et. al. (2019)
Oryzae C-H	TK-09	TK-9	Aspergillus oryzae	SAMD00154428	DRX154139	DRR163520	paired-end	Food fermentation: koji for shoyu	Eastern Asia	Japan	?	Watarai et. al. (2019)
Oryzae C-H	TK-10	TK-10	Aspergillus oryzae	SAMD00154429	DRX154141	DRR163522	paired-end	Food fermentation: koji for miso	Eastern Asia	Japan	?	Watarai et. al. (2019)
Oryzae C-H	TK-11	TK-11	Aspergillus oryzae	SAMD00154430	DRX154143	DRR163524	paired-end	Food fermentation: koji for miso	Eastern Asia	Japan	?	Watarai et. al. (2019)
Oryzae C-H	TK-12	TK-12	Aspergillus oryzae	SAMD00154431	DRX154145	DRR163526	paired-end	Food fermentation: koji for shoyu	Eastern Asia	Japan	?	Watarai et. al. (2019)
Oryzae C-H	TK-13	TK-13	Aspergillus oryzae	SAMD00154432	DRX154147	DRR163528	paired-end	Food fermentation: koji for shoyu	Eastern Asia	Japan	?	Watarai et. al. (2019)
Oryzae C-H	TK-14	TK-14	Aspergillus oryzae	SAMD00154433	DRX154149	DRR163530	paired-end	Food fermentation: koji for shoyu	Eastern Asia	Japan	?	Watarai et. al. (2019)
Oryzae C-H	TK-15	TK-15	Aspergillus oryzae	SAMD00154434	DRX154150	DRR163531	paired-end	Food fermentation: koji for miso	Eastern Asia	Japan	?	Watarai et. al. (2019)
Oryzae C-H	TK-16	TK-16	Aspergillus oryzae	SAMD00154435	DRX154152	DRR163533	paired-end	Food fermentation: koji for miso	Eastern Asia	Japan	?	Watarai et. al. (2019)
Oryzae C-H	TK-19	TK-19	Aspergillus oryzae	SAMD00154438	DRX154158	DRR163539	paired-end	Food fermentation: koji for sake	Eastern Asia	Japan	?	Watarai et. al. (2019)
Oryzae C-H	TK-21	TK-21	Aspergillus oryzae	SAMD00154440	DRX154162	DRR163543	paired-end	Food fermentation: koji for sake	Eastern Asia	Japan	?	Watarai et. al. (2019)
Oryzae C-H	TK-23	TK-23	Aspergillus oryzae	SAMD00154442	DRX154166	DRR163547	paired-end	Food fermentation: koji for sake	Eastern Asia	Japan	?	Watarai et. al. (2019)
Oryzae C-H	TK-25	TK-25	Aspergillus oryzae	SAMD00154444	DRX154170	DRR163551	paired-end	Food fermentation: koji for sake	Eastern Asia	Japan	?	Watarai et. al. (2019)
Oryzae C-H	TK-27	TK-27	Aspergillus oryzae	SAMD00154446	DRX154174	DRR163555	paired-end	Food fermentation: koji for miso	Eastern Asia	Japan	?	Watarai et. al. (2019)
Oryzae C-H	TK-28	TK-28	Aspergillus oryzae	SAMD00154447	DRX154175	DRR163556	paired-end	Food fermentation: koji for shoyu	Eastern Asia	Japan	?	Watarai et. al. (2019)
Oryzae C-H	TK-32	TK-32	Aspergillus oryzae	SAMD00154451	DRX154183	DRR163564	paired-end	Food fermentation: koji for sake	Eastern Asia	Japan	?	Watarai et. al. (2019)
Oryzae C-H	TK-35	TK-35	Aspergillus oryzae	SAMD00154454	DRX154187	DRR163568	paired-end	Food fermentation: koji for sake	Eastern Asia	Japan	?	Watarai et. al. (2019)
Oryzae C-H	TK-38	TK-38	Aspergillus oryzae	SAMD00154457	DRX154190	DRR163571	paired-end	Food fermentation: koji for sake	Eastern Asia	Japan	?	Watarai et. al. (2019)
Oryzae C-H	TK-40	TK-40	Aspergillus oryzae	SAMD00154459	DRX154192	DRR163573	paired-end	Food fermentation: koji	Eastern Asia	Japan	?	Watarai et. al. (2019)
Oryzae C-H	TK-41	TK-41	Aspergillus oryzae	SAMD00154460	DRX154193	DRR163574	paired-end	Food fermentation: koji for miso	Eastern Asia	Japan	?	Watarai et. al. (2019)
Oryzae C-H	TK-42	TK-42	Aspergillus oryzae	SAMD00154461	DRX154194	DRR163575	paired-end	Food fermentation: koji for miso	Eastern Asia	Japan	?	Watarai et. al. (2019)
Oryzae C-H	TK-45	TK-45	Aspergillus oryzae	SAMD00154464	DRX154197	DRR163578	paired-end	Food fermentation: koji for miso	Eastern Asia	Japan	?	Watarai et. al. (2019)
Oryzae C-H	TK-46	TK-46	Aspergillus oryzae	SAMD00154465	DRX154198	DRR163579	paired-end	Food fermentation: koji for miso	Eastern Asia	Japan	?	Watarai et. al. (2019)
Oryzae C-H	TK-47	TK-47	Aspergillus oryzae	SAMD00154466	DRX154199	DRR163580	paired-end	Food fermentation: koji for miso	Eastern Asia	Japan	?	Watarai et. al. (2019)
Oryzae C-H	TK-48	TK-48	Aspergillus oryzae	SAMD00154467	DRX154200	DRR163581	paired-end	Food fermentation: koji for shoyu	Eastern Asia	Japan	?	Watarai et. al. (2019)
Oryzae C-H	TK-49	TK-49	Aspergillus oryzae	SAMD00154468	DRX154201	DRR163582	paired-end	Food fermentation: koji for shoyu	Eastern Asia	Japan	?	Watarai et. al. (2019)
Oryzae C-H	TK-5	TK-5	Aspergillus oryzae	SAMD00154424	DRX154131	DRR163512	paired-end	Food fermentation: koji for sake	Eastern Asia	Japan	?	Watarai et. al. (2019)
Oryzae C-H	TK-50	TK-50	Aspergillus oryzae	SAMD00154469	DRX154202	DRR163583	paired-end	Food fermentation: koji for shoyu	Eastern Asia	Japan	?	Watarai et. al. (2019)
Oryzae C-H	TK-54	TK-54	Aspergillus oryzae	SAMD00154473	DRX154206	DRR163587	paired-end	Food fermentation: koji for miso	Eastern Asia	Japan	?	Watarai et. al. (2019)
Oryzae C-H	TK-55	TK-55	Aspergillus oryzae	SAMD00154474	DRX154207	DRR163588	paired-end	Food fermentation: koji for sake/miso	Eastern Asia	Japan	?	Watarai et. al. (2019)
Oryzae C-H	TK-56	TK-56	Aspergillus oryzae	SAMD00154475	DRX154208	DRR163589	paired-end	Food fermentation: koji for miso	Eastern Asia	Japan	?	Watarai et. al. (2019)
Oryzae C-H	TK-57	TK-57	Aspergillus oryzae	SAMD00154476	DRX154209	DRR163590	paired-end	Food fermentation: koji for sake	Eastern Asia	Japan	?	Watarai et. al. (2019)
Oryzae C-H	TK-59	TK-59	Aspergillus oryzae	SAMD00154478	DRX154211	DRR163592	paired-end	Food fermentation: koji for shoyu	Eastern Asia	Japan	?	Watarai et. al. (2019)
Oryzae C-H	TK-60	TK-60	Aspergillus oryzae	SAMD00154479	DRX154212	DRR163593	paired-end	Food fermentation: koji for shoyu	Eastern Asia	Japan	?	Watarai et. al. (2019)
Oryzae C-H	TK-62	TK-62	Aspergillus oryzae	SAMD00154481	DRX154214	DRR163595	paired-end	Food fermentation: koji for sake/miso	Eastern Asia	Japan	?	Watarai et. al. (2019)
Oryzae C-H	TK-64	TK-64	Aspergillus oryzae	SAMD00154483	DRX154216	DRR163597	paired-end	Food fermentation: koji for sake	Eastern Asia	Japan	?	Watarai et. al. (2019)
Oryzae C-H	TK-65	TK-65	Aspergillus oryzae	SAMD00154484	DRX154217	DRR163598	paired-end	Food fermentation: koji for sake	Eastern Asia	Japan	?	Watarai et. al. (2019)
Oryzae C-H	TK-66	TK-66	Aspergillus oryzae	SAMD00154485	DRX154219	DRR163600	paired-end	Food fermentation: koji for shoyu	Eastern Asia	Japan	?	Watarai et. al. (2019)
Oryzae C-H	TK-67	TK-67	Aspergillus oryzae	SAMD00154486	DRX154221	DRR163602	paired-end	Food fermentation: koji for shoyu	Eastern Asia	Japan	?	Watarai et. al. (2019)
Oryzae C-H	TK-68	TK-68	Aspergillus oryzae	SAMD00154487	DRX154223	DRR163604	paired-end	Food fermentation: koji for shoyu	Eastern Asia	Japan	?	Watarai et. al. (2019)
Oryzae C-H	TK-69	TK-69	Aspergillus oryzae	SAMD00154488	DRX154225	DRR163606	paired-end	Food fermentation: koji for shoyu	Eastern Asia	Japan	?	Watarai et. al. (2019)
Oryzae C-H	TK-70	TK-70	Aspergillus oryzae	SAMD00154489	DRX154227	DRR163608	paired-end	Food fermentation: koji for miso	Eastern Asia	Japan	?	Watarai et. al. (2019)
Oryzae C-H	TK-71	TK-71	Aspergillus oryzae	SAMD00154490	DRX154229	DRR163610	paired-end	Food fermentation: koji for miso	Eastern Asia	Japan	?	Watarai et. al. (2019)
Oryzae C-H	TK-74	TK-74	Aspergillus oryzae	SAMD00154493	DRX154235	DRR163616	paired-end	Food fermentation: koji for miso	Eastern Asia	Japan	?	Watarai et. al. (2019)
Oryzae C-H	TK-75	TK-75	Aspergillus oryzae	SAMD00154494	DRX154237	DRR163618	paired-end	Food fermentation: koji for miso	Eastern Asia	Japan	?	Watarai et. al. (2019)
Oryzae C-H	TK-76	TK-76	Aspergillus oryzae	SAMD00154495	DRX154239	DRR163620	paired-end	Food fermentation: koji for miso	Eastern Asia	Japan	?	Watarai et. al. (2019)
Oryzae C-H	TK-82	TK-82	Aspergillus oryzae	SAMD00154501	DRX154250	DRR163631	paired-end	Food fermentation: koji for sake	Eastern Asia	Japan	?	Watarai et. al. (2019)
Oryzae C-H	Tsukuba_Sep1	Tsukuba_September_isolate_1; Tsukuba_Sep1	Aspergillus flavus	SAMD00736395	DRX512483	DRR528610	paired-end	Agriculture: Sorghum field soil	Eastern Asia	Japan	2020	PRJDB17471
Oryzae C-H	Tsukuba_Sep5	Tsukuba_September_isolate_5; Tsukuba_Sep5	Aspergillus flavus	SAMD00736396	DRX512484	DRR528611	paired-end	Agriculture: Sorghum field soil	Eastern Asia	Japan	2020	PRJDB17471
undetermined	7996-EH-43	NRZ-2021-0507; 7996-EH-43	Aspergillus flavus	SAMN33829227	SRX20103465	SRR24308388	paired-end	Human: Brain	Western Europe	Germany	2021	Hatmaker et al. (2024, 2025)
undetermined	7996-EH-7	NRZ-2017-123; 7996-EH-7	Aspergillus flavus	SAMN33829191	SRX20103472	SRR24308381	paired-end	Human: Spinal column	Western Europe	Germany	2017	Hatmaker et al. (2024, 2025)
undetermined	GA13_18	GA13_18	Aspergillus flavus	SAMN32399332	SRX19405707	SRR23512527	paired-end	Agriculture: soil (Sorghum)	Northern America	USA: Georgia	?	Gangurde et al. (2024)
undetermined	SRRC-2632	SRRC 2632	Aspergillus flavus	SAMN00991877	SRX147138	SRR495773	paired-end	Human: blood	Northern America	USA: Illinois	?	Gibbons et al. (2012)
undetermined	SRRC-2653	SRRC 2653	Aspergillus flavus	SAMN00991878	SRX147139	SRR495774	paired-end	Human: corneal ulcer	Northern America	USA: Florida	?	Gibbons et al. (2012)
undetermined	TK-24	TK-24	Aspergillus oryzae	SAMD00154443	DRX154168	DRR163549	paired-end	Food fermentation: koji for miso	Eastern Asia	Japan	?	Watarai et. al. (2019)

## Sheet: References
References
Ajmal M, Alshannaq AF, Moon H, Choi D, Akram A, Nayyar BG, Gibbons JG, Yu JH (2022) Characterization of 260 isolates of Aspergillus Section Flavi obtained from sesame seeds in Punjab, Pakistan. Toxins (Basel) 14(2): 117
Alshannaq AF, Gibbons JG, Lee MK, Han KH, Hong SB, Yu JH (2018) Controlling aflatoxin contamination and propagation of Aspergillus flavus by a soy-fermenting Aspergillus oryzae strain. Sci Rep 8(1): 16871
Alshannaq AF, Gibbons JG, Lee MK, Han KH, Hong SB, Yu JH (2018) Controlling aflatoxin contamination and propagation of Aspergillus flavus by a soy-fermenting Aspergillus oryzae strain. Sci Rep 8: 16871
Arias RS, Mohammed A, Orner VA, Faustinelli PC, Lamb MC, Sobolev VS (2020) Sixteen draft genome sequences representing the genetic diversity of Aspergillus flavus and Aspergillus parasiticus colonizing peanut seeds in Ethiopia. Microbiol Resour Announc 9(30): e00591-20
Buil JB, Houbraken J, Reijers MH, Zoll J, Sanguinetti M, Meis JF, Verweij PE, Melchers WJG (2021) Genetic and phenotypic characterization of in-host developed azole-resistant Aspergillus flavus isolates. J Fungi (Basel) 7(3): 164
Chacón-Vargas K, McCarthy CO, Choi D, Wang L, Yu JH, Gibbons JG (2021) Comparison of two Aspergillus oryzae genomes from different clades reveals independent evolution of alpha-amylase duplication, variation in secondary metabolism genes, and differences in primary metabolism. Front Microbiol 12: 691296
Chang P-K, Chang TD, Katoh L (2020) Deciphering the origin of Aspergillus flavus NRRL21882, the active biocontrol agent of Afla-Guard. Lett Appl Microbiol 72(5): 509-516
Chang PK, Scharfenstein LL, Mack B, Hua SST (2019) Genome sequence of an Aspergillus flavus CA14 strain that is widely used in gene function studies. Microbiol Resour Announc 8(33): e00837-19
Drott MT, Satterlee TR, Skerker JM, Pfannenstiel BT, Glass NL, Keller NP, Milgroom MG (2020) The frequency of sex: population genomics reveals differences in recombination and population structure of the aflatoxin-producing fungus Aspergillus flavus. mBio 11(4): e00963-20
Fountain JC, Clevenger JP, Nadon B, Wang H, Abbas HK, Kemerait RC, Scully BT, Vaughn JN, Guo B (2020) Draft genome sequences of one Aspergillus parasiticus isolate and nine Aspergillus flavus isolates with varying stress tolerance and aflatoxin production. Microbiol Resour Announc 9(37): e00478-20
Gachanja PW, Onyango MA, Musangi CR, Juma BS, Mukhebi DW, Muzami EM, Katua K, Mbinda WM (2024) Draft genome sequence of 16 Aspergillus flavus isolated from cashew nuts from coastal Kenya. Microbiol Resour Announc 13: e00445-24
Gangurde SS, Korani W, Bajaj P, Wang H, Fountain JC, Agarwal G, Pandey MK, Abbas HK, Chang PK, Holbrook CC, Kemerait RC, Varshney RK, Dutta B, Clevenger JP, Guo B (2024) Aspergillus flavus pangenome (AflaPan) uncovers novel aflatoxin and secondary metabolite associated gene clusters. BMC Plant Biol 24(1): 354
Gebru ST, Mammel MK, Gangiredla J, Tartera C, Cary JW, Moore GG, Sweany RR (2020) Draft genome sequences of 20 Aspergillus flavus isolates from corn kernels and cornfield soils in Louisiana. Microbiol Resour Announc 9(38): e00826-20
Gibbons JG, Salichos L, Slot JC, Rinker DC, McGary KL, King JG, Klich MA, Tabb DL, McDonald WH, Rokas A (2012) The evolutionary imprint of domestication on genome variation and function of the filamentous fungus Aspergillus oryzae. Curr Biol 22(15): 1403-1409
Gilbert MK, Mack BM, Moore GG, Downey DL, Lebar MD, Joardar V, Losada L, Yu J, Nierman WC, Bhatnagar D (2018) Whole genome comparison of Aspergillus flavus L-morphotype strain NRRL 3357 (type) and S-morphotype strain AF70. PLoS One 13(7): e0199169
Hatmaker EA, Rangel-Grimaldo M, Raja HA, Pourhadi H, Knowles SL, Fuller K, Adams EM, Lightfoot JD, Bastos RW, Goldman GH, Oberlies NH, Rokas A (2022) Genomic and phenotypic trait variation of the opportunistic human pathogen Aspergillus flavus and its close relatives. Microbiol Spectr 10(6): e0306922
Hatmaker EA, Barber AE, Drott MT, Sauters TJC, Alastruey-Izquierdo A, Garcia-Hermoso D, Kurzai O, Rokas A (2024) Pathogenicity is associated with population structure in a fungal pathogen of humans. bioRxiv 2024.07.05.602241 https://doi.org/10.1101/2024.07.05.602241
Hatmaker EA, Barber AE, Drott MT, Sauters TJC, Gumilang A, Alastruey-Izquierdo A, Garcia-Hermoso D, Eagan JL, Keller NP, Kontoyiannis DP, Kurzai O, Rokas A (2025) Population structure in a fungal human pathogen is potentially linked to pathogenicity. Nat Commun 16(1): 7594
Ikegami T, Inatsugi T, Kojima I, Umemura M, Hagiwara H, Machida M, Asai K (2015) Hybrid de novo genome assembly using MiSeq and SOLiD short read data. PLoS One 10(4): e0126289
Jeon J, Kim JA, Park SY, Kim GW, Park CS, Kim C, Park HY, Yeo JH, Lee YH, Kim S (2020) Draft genome sequence of Aspergillus oryzae BP2-1, isolated from traditional malted rice in South Korea. Microbiol Resour Announc 9(1): e01405-19
Kuroki M, Yaguchi T, Urayama SI, Hagiwara D (2023) Experimental verification of strain-dependent relationship between mycovirus and its fungal host. iScience 26(8): 107337
Pennerman KK, Yin G, Bennett JW, Hua ST (2019) Aspergillus flavus NRRL 35739, a poor biocontrol agent, may have increased relative expression of stress response genes. J Fungi (Basel) 5(2): 53
Schamann A, Geisen R, Schmidt-Heydt M (2022) Draft genome sequence of an aflatoxin-producing Aspergillus flavus strain isolated from food. Microbiol Resour Announc 11(2): e0089421
Sharma C, Kumar R, Kumar N, Masih A, Gupta D, Chowdhary A (2018) Investigation of multiple resistance mechanisms in voriconazole-resistant Aspergillus flavus clinical isolates from a chest hospital surveillance in Delhi, India. Antimicrob Agents Chemother 62(3): e01928-17
Sun H, Liu S, Zhang J, Zhang S, Mao J, Xu Y, Zhou J, Mao J (2022) Safety evaluation and comparative genomics analysis of the industrial strain Aspergillus flavus SU-16 used for huangjiu brewing. Int J Food Microbiol 380: 109859
Toyotome T, Hamada S, Yamaguchi S, Takahashi H, Kondoh D, Takino M, Kanesaki Y, Kamei K. Comparative genome analysis of Aspergillus flavus clinically isolated in Japan. DNA Res 26(1): 95-103
Watarai N, Yamamoto N, Sawada K, Yamada T (2019) Evolution of Aspergillus oryzae before and after domestication inferred by large-scale comparative genomic analysis. DNA Res 26(6): 465-472
Weaver MA, Mack BM, Gilbert MK (2019) Genome sequences of 20 georeferenced Aspergillus flavus isolates. Microbiol Resour Announc 8(11): e01718-18
Weaver MA, Scheffler BE, Duke M, Ballard L, Abbas HK, Grodowitz MJ (2017) Genome sequences of three strains of Aspergillus flavus for the biological control of aflatoxin. Genome Announc 5(44): e01204-17
Yin G, Hua SST, Pennerman KK, Yu J, Bu L, Sayre RT, Bennett JW (2018) Genome sequence and comparative analyses of atoxigenic Aspergillus flavus WRRL 1519. Mycologia 110: 482-493
